# Supplementary material for: Neutralizing antibody responses to SARS-CoV-2 in symptomatic COVID-19 is persistent and critical for survival
Source: Nat Commun. 2021 May 11;12:2670. doi: 10.1038/s41467-021-22958-8 (PMC8113594; doi:10.1038/s41467-021-22958-8)
Supplement: Supplementary file 4 — Source Data [file 41467_2021_22958_MOESM4_ESM.zip]

Archive with 3 entries (2 files):
- Source Data File_NCOMMS-21-03513.xlsx
- __MACOSX/
- __MACOSX/._Source Data File_NCOMMS-21-03513.xlsx
