# Supplementary material for: Neutralizing antibody responses to SARS-CoV-2 in symptomatic COVID-19 is persistent and critical for survival
Source: Nat Commun. 2021 May 11;12:2670. doi: 10.1038/s41467-021-22958-8 (PMC8113594; doi:10.1038/s41467-021-22958-8)
Supplement: Supplementary file 4 — Source Data [file 41467_2021_22958_MOESM4_ESM.zip › Source Data File_NCOMMS-21-03513.xlsx]

## Sheet: Figure 1c
Fig. 1c: Luminiscences expressed in relative light Units (RLU) of infection of different cell lines with LVLuc/spike-C3 and LvLuc/spike.
Graphs plotted in Prism8 version 8.4.2
			Biological replicate		Plotted	Biological replicate		Plotted
Cell line	Cell number	Virus dilution	LVLuc/Spike-C3 (batch #3024)			LVLuc/Spike (batch #3025)
Name	cells/well	final	RLU	RLU	mean RLU	RLU	RLU	mean RLU
VERO E6	20000	1/2	114903	217881	166392	3915	3141	3528
VERO E6	20000	1/4	117774	119034	118404	1242	2574	1908
VERO E6	20000	1/8	65421	57915	61668	2205	684	1444.5
VERO E6	20000	Nihil	63	63		27	36
HUH7	7000	1/2	14994	11781	13387.5	1845	4869	3357
HUH7	7000	1/4	9567	9522	9544.5	792	846	819
HUH7	7000	1/8	4995	4284	4639.5	522	378	450
HUH7	7000	Nihil	36	45		72	45
Caco2	40000	1/2	1962	2781	2371.5	783	675	729
Caco2	40000	1/4	1890	657	1273.5	351	360	355.5
Caco2	40000	1/8	468	522	495	207	171	189
Caco2	40000	Nihil	65	45		45	27
Calu3	75000	1/2	234	279	256.5	nd	nd	nd
Calu3	75000	1/4	135	108	121.5	nd	nd	nd
Calu3	75000	1/8	72	108	90	nd	nd	nd
Calu3	75000	Nihil	36	18		nd	nd	nd
Raji	70000	1/2	54	54	54	45	27	36
Raji	70000	1/4	36	36	36	45	36	40.5
Raji	70000	1/8	18	54	36	54	45	49.5
Raji	70000	Nihil	45	45		nd	nd

## Sheet: Fig. 2 a,b,c,d
Fig.2: Kinetics of the anti-Spike antibody response.
Antibody responses to SARS-CoV-2 of COVID-19 patients during follow-up are shown.
Table Data include 1) the sample category, which specifies if the samples were obtained at in-hospital visit (during hospitalization) and/or at follow-up visits at 1, 3 and 6 months after discharge (1st, 2nd or 3rd follow-up) and beyond if available; and 2) the days after the symptoms onset of the serum sample
In the 4 graphs the time from symptoms onset (X-axys) is plotted with 1) neutralization expressed as the reciprocal of the serum dilution giving 50% (ID50) inhibition of RLU compared to the mean of the viral control wells; and 2) IgG to SARS-CoV-2 RBD, or S2 or S1+S2 expressed as arbitrary units.
R software version 3.4.3.
patient_id	sampling_time_category	days_post_symptoms_onset	variable	units
12	Sampling during hospitalization	8	id50	2071
12	Sampling during hospitalization	8	sarscov2_rbd_igg_arb_units	2.13289
12	Sampling during hospitalization	8	sarscov2_s2_igg_arb_units	9.67855
12	Sampling during hospitalization	8	sarscov2_s1s2_igg_arb_units	46.0848
12	1st follow-up	30	id50	7512
12	1st follow-up	30	sarscov2_rbd_igg_arb_units	404.256
12	1st follow-up	30	sarscov2_s2_igg_arb_units	245.445
12	1st follow-up	30	sarscov2_s1s2_igg_arb_units	6350.31
12	2nd follow-up	91	id50	543
12	2nd follow-up	91	sarscov2_rbd_igg_arb_units	308.606
12	2nd follow-up	91	sarscov2_s2_igg_arb_units	369.582
12	2nd follow-up	91	sarscov2_s1s2_igg_arb_units	1477.09
13	Sampling during hospitalization	13	id50	8946
13	Sampling during hospitalization	13	sarscov2_rbd_igg_arb_units	23.71
13	Sampling during hospitalization	13	sarscov2_s2_igg_arb_units	1319.13
13	Sampling during hospitalization	13	sarscov2_s1s2_igg_arb_units	174.617
13	1st follow-up	34	id50	6187
13	1st follow-up	34	sarscov2_rbd_igg_arb_units	466.075
13	1st follow-up	34	sarscov2_s2_igg_arb_units	360.933
13	1st follow-up	34	sarscov2_s1s2_igg_arb_units	3065.39
13	2nd follow-up	93	id50	968
13	2nd follow-up	93	sarscov2_rbd_igg_arb_units	980.59
13	2nd follow-up	93	sarscov2_s2_igg_arb_units	933.321
13	2nd follow-up	93	sarscov2_s1s2_igg_arb_units	3568.44
15	Sampling during hospitalization	18	id50	5103
15	Sampling during hospitalization	18	sarscov2_rbd_igg_arb_units	70.9161
15	Sampling during hospitalization	18	sarscov2_s2_igg_arb_units	387.042
15	Sampling during hospitalization	18	sarscov2_s1s2_igg_arb_units	123.574
15	1st follow-up	39	id50	3077
15	1st follow-up	39	sarscov2_rbd_igg_arb_units	685.326
15	1st follow-up	39	sarscov2_s2_igg_arb_units	116.664
15	1st follow-up	39	sarscov2_s1s2_igg_arb_units	4224.34
15	2nd follow-up	99	id50	10
15	2nd follow-up	99	sarscov2_rbd_igg_arb_units	487.232
15	2nd follow-up	99	sarscov2_s2_igg_arb_units	1423.92
15	2nd follow-up	99	sarscov2_s1s2_igg_arb_units	1111.82
15	3rd follow-up	205	id50	10
15	3rd follow-up	205	sarscov2_rbd_igg_arb_units	734.905
15	3rd follow-up	205	sarscov2_s2_igg_arb_units	2671.51
15	3rd follow-up	205	sarscov2_s1s2_igg_arb_units	746.987
17	Sampling during hospitalization	11	id50	436
17	Sampling during hospitalization	11	sarscov2_rbd_igg_arb_units	20.7495
17	Sampling during hospitalization	11	sarscov2_s2_igg_arb_units	48.811
17	Sampling during hospitalization	11	sarscov2_s1s2_igg_arb_units	69.6581
20	Sampling during hospitalization	14	id50	10
20	Sampling during hospitalization	14	sarscov2_rbd_igg_arb_units	0.0447068
20	Sampling during hospitalization	14	sarscov2_s2_igg_arb_units	0.0142488
20	Sampling during hospitalization	14	sarscov2_s1s2_igg_arb_units	0.176504
20	1st follow-up	61	id50	12066
20	1st follow-up	61	sarscov2_rbd_igg_arb_units	35285.3
20	1st follow-up	61	sarscov2_s2_igg_arb_units	4699.34
20	1st follow-up	61	sarscov2_s1s2_igg_arb_units	33436.5
20	2nd follow-up	120	id50	5343
20	2nd follow-up	120	sarscov2_rbd_igg_arb_units	31456.5
20	2nd follow-up	120	sarscov2_s2_igg_arb_units	7709.14
20	2nd follow-up	120	sarscov2_s1s2_igg_arb_units	33359.8
23	Sampling during hospitalization	12	id50	10
23	Sampling during hospitalization	12	sarscov2_rbd_igg_arb_units	0.00743568
23	Sampling during hospitalization	12	sarscov2_s2_igg_arb_units	7.81139
23	Sampling during hospitalization	12	sarscov2_s1s2_igg_arb_units	0.201776
27	Sampling during hospitalization	1	id50	10
27	Sampling during hospitalization	1	sarscov2_rbd_igg_arb_units	0.00969913
27	Sampling during hospitalization	1	sarscov2_s2_igg_arb_units	0.0115281
27	Sampling during hospitalization	1	sarscov2_s1s2_igg_arb_units	0.147594
31	Sampling during hospitalization	7	id50	881
31	Sampling during hospitalization	7	sarscov2_rbd_igg_arb_units	2.06476
31	Sampling during hospitalization	7	sarscov2_s2_igg_arb_units	376.163
31	Sampling during hospitalization	7	sarscov2_s1s2_igg_arb_units	16.138
31	1st follow-up	44	id50	2736
31	1st follow-up	44	sarscov2_rbd_igg_arb_units	2430.63
31	1st follow-up	44	sarscov2_s2_igg_arb_units	1927.34
31	1st follow-up	44	sarscov2_s1s2_igg_arb_units	9546.78
31	2nd follow-up	103	id50	909
31	2nd follow-up	103	sarscov2_rbd_igg_arb_units	4552.96
31	2nd follow-up	103	sarscov2_s2_igg_arb_units	987.839
31	2nd follow-up	103	sarscov2_s1s2_igg_arb_units	7430.36
31	3rd follow-up	209	id50	706
31	3rd follow-up	209	sarscov2_rbd_igg_arb_units	9815.12
31	3rd follow-up	209	sarscov2_s2_igg_arb_units	3188.8
31	3rd follow-up	209	sarscov2_s1s2_igg_arb_units	9552.38
33	Sampling during hospitalization	12	id50	2432
33	Sampling during hospitalization	12	sarscov2_rbd_igg_arb_units	10.8694
33	Sampling during hospitalization	12	sarscov2_s2_igg_arb_units	178.904
33	Sampling during hospitalization	12	sarscov2_s1s2_igg_arb_units	65.882
33	1st follow-up	54	id50	2404
33	1st follow-up	54	sarscov2_rbd_igg_arb_units	5930.32
33	1st follow-up	54	sarscov2_s2_igg_arb_units	1065.11
33	1st follow-up	54	sarscov2_s1s2_igg_arb_units	15460.5
33	2nd follow-up	114	id50	918
33	2nd follow-up	114	sarscov2_rbd_igg_arb_units	3647.71
33	2nd follow-up	114	sarscov2_s2_igg_arb_units	2615.24
33	2nd follow-up	114	sarscov2_s1s2_igg_arb_units	14905.3
38	Sampling during hospitalization	13	id50	8539
38	Sampling during hospitalization	13	sarscov2_rbd_igg_arb_units	162.756
38	Sampling during hospitalization	13	sarscov2_s2_igg_arb_units	2122.46
38	Sampling during hospitalization	13	sarscov2_s1s2_igg_arb_units	98.5069
38	1st follow-up	36	id50	2020
38	1st follow-up	36	sarscov2_rbd_igg_arb_units	1140.82
38	1st follow-up	36	sarscov2_s2_igg_arb_units	353.543
38	1st follow-up	36	sarscov2_s1s2_igg_arb_units	7023.6
38	2nd follow-up	97	id50	1251.45
38	2nd follow-up	97	sarscov2_rbd_igg_arb_units	5262.05
38	2nd follow-up	97	sarscov2_s2_igg_arb_units	1133.76
38	2nd follow-up	97	sarscov2_s1s2_igg_arb_units	9440.64
38	3rd follow-up	211	id50	588
38	3rd follow-up	211	sarscov2_rbd_igg_arb_units	10222.9
38	3rd follow-up	211	sarscov2_s2_igg_arb_units	5224.26
38	3rd follow-up	211	sarscov2_s1s2_igg_arb_units	8471.8
40	Sampling during hospitalization	25	id50	1161
40	Sampling during hospitalization	25	sarscov2_rbd_igg_arb_units	53.6278
40	Sampling during hospitalization	25	sarscov2_s2_igg_arb_units	139.564
40	Sampling during hospitalization	25	sarscov2_s1s2_igg_arb_units	142.967
41	Sampling during hospitalization	2	id50	10
41	Sampling during hospitalization	2	sarscov2_rbd_igg_arb_units	0.357092
41	Sampling during hospitalization	2	sarscov2_s2_igg_arb_units	0.549947
41	Sampling during hospitalization	2	sarscov2_s1s2_igg_arb_units	5.08826
41	1st follow-up	30	id50	2303
41	1st follow-up	30	sarscov2_rbd_igg_arb_units	1732.28
41	1st follow-up	30	sarscov2_s2_igg_arb_units	765.99
41	1st follow-up	30	sarscov2_s1s2_igg_arb_units	17508.4
41	2nd follow-up	90	id50	817
41	2nd follow-up	90	sarscov2_rbd_igg_arb_units	5100.76
41	2nd follow-up	90	sarscov2_s2_igg_arb_units	3812.59
41	2nd follow-up	90	sarscov2_s1s2_igg_arb_units	13463.4
41	3rd follow-up	194	id50	466
41	3rd follow-up	194	sarscov2_rbd_igg_arb_units	5292.79
41	3rd follow-up	194	sarscov2_s2_igg_arb_units	3836.01
41	3rd follow-up	194	sarscov2_s1s2_igg_arb_units	7147.26
44	Sampling during hospitalization	5	id50	65
44	Sampling during hospitalization	5	sarscov2_rbd_igg_arb_units	1.41681
44	Sampling during hospitalization	5	sarscov2_s2_igg_arb_units	218.997
44	Sampling during hospitalization	5	sarscov2_s1s2_igg_arb_units	14.4369
49	Sampling during hospitalization	22	id50	10
49	Sampling during hospitalization	22	sarscov2_rbd_igg_arb_units	0.00858787
49	Sampling during hospitalization	22	sarscov2_s2_igg_arb_units	0.0109469
49	Sampling during hospitalization	22	sarscov2_s1s2_igg_arb_units	0.780822
54	Sampling during hospitalization	8	id50	1069
54	Sampling during hospitalization	8	sarscov2_rbd_igg_arb_units	10.0197
54	Sampling during hospitalization	8	sarscov2_s2_igg_arb_units	181.102
54	Sampling during hospitalization	8	sarscov2_s1s2_igg_arb_units	150.365
55	Sampling during hospitalization	6	id50	10
55	Sampling during hospitalization	6	sarscov2_rbd_igg_arb_units	0.0885779
55	Sampling during hospitalization	6	sarscov2_s2_igg_arb_units	0.008805
55	Sampling during hospitalization	6	sarscov2_s1s2_igg_arb_units	0.0228472
56	Sampling during hospitalization	16	id50	566
56	Sampling during hospitalization	16	sarscov2_rbd_igg_arb_units	2.44321
56	Sampling during hospitalization	16	sarscov2_s2_igg_arb_units	1.33977
56	Sampling during hospitalization	16	sarscov2_s1s2_igg_arb_units	52.2968
58	Sampling during hospitalization	20	id50	3434
58	Sampling during hospitalization	20	sarscov2_rbd_igg_arb_units	1079.91
58	Sampling during hospitalization	20	sarscov2_s2_igg_arb_units	259.79
58	Sampling during hospitalization	20	sarscov2_s1s2_igg_arb_units	9019.94
60	Sampling during hospitalization	17	id50	8614
60	Sampling during hospitalization	17	sarscov2_rbd_igg_arb_units	103.537
60	Sampling during hospitalization	17	sarscov2_s2_igg_arb_units	284.628
60	Sampling during hospitalization	17	sarscov2_s1s2_igg_arb_units	135.19
60	1st follow-up	57	id50	5608
60	1st follow-up	57	sarscov2_rbd_igg_arb_units	13360
60	1st follow-up	57	sarscov2_s2_igg_arb_units	2594.37
60	1st follow-up	57	sarscov2_s1s2_igg_arb_units	22301.6
60	2nd follow-up	117	id50	1980
60	2nd follow-up	117	sarscov2_rbd_igg_arb_units	0.0171083
60	2nd follow-up	117	sarscov2_s2_igg_arb_units	2197.4
60	2nd follow-up	117	sarscov2_s1s2_igg_arb_units	634.176
72	Sampling during hospitalization	7	id50	5163
72	Sampling during hospitalization	7	sarscov2_rbd_igg_arb_units	0.543729
72	Sampling during hospitalization	7	sarscov2_s2_igg_arb_units	5.55147
72	Sampling during hospitalization	7	sarscov2_s1s2_igg_arb_units	8.47449
72	1st follow-up	30	id50	3965
72	1st follow-up	30	sarscov2_rbd_igg_arb_units	96.288
72	1st follow-up	30	sarscov2_s2_igg_arb_units	209.77
72	1st follow-up	30	sarscov2_s1s2_igg_arb_units	699.637
72	3rd follow-up	190	id50	74
72	3rd follow-up	190	sarscov2_rbd_igg_arb_units	134.617
72	3rd follow-up	190	sarscov2_s2_igg_arb_units	100.884
72	3rd follow-up	190	sarscov2_s1s2_igg_arb_units	157.584
75	Sampling during hospitalization	19	id50	4484
75	Sampling during hospitalization	19	sarscov2_rbd_igg_arb_units	25.5278
75	Sampling during hospitalization	19	sarscov2_s2_igg_arb_units	154.289
75	Sampling during hospitalization	19	sarscov2_s1s2_igg_arb_units	82.2648
75	1st follow-up	51	id50	3578
75	1st follow-up	51	sarscov2_rbd_igg_arb_units	1143.22
75	1st follow-up	51	sarscov2_s2_igg_arb_units	421.959
75	1st follow-up	51	sarscov2_s1s2_igg_arb_units	4320.1
75	2nd follow-up	111	id50	770
75	2nd follow-up	111	sarscov2_rbd_igg_arb_units	1231.99
75	2nd follow-up	111	sarscov2_s2_igg_arb_units	1228.54
75	2nd follow-up	111	sarscov2_s1s2_igg_arb_units	3119.64
87	Sampling during hospitalization	3	id50	12053
87	Sampling during hospitalization	3	sarscov2_rbd_igg_arb_units	149.693
87	Sampling during hospitalization	3	sarscov2_s2_igg_arb_units	209.941
87	Sampling during hospitalization	3	sarscov2_s1s2_igg_arb_units	78.2741
96	Sampling during hospitalization	1	id50	169
96	Sampling during hospitalization	1	sarscov2_rbd_igg_arb_units	0.128793
96	Sampling during hospitalization	1	sarscov2_s2_igg_arb_units	3.18304
96	Sampling during hospitalization	1	sarscov2_s1s2_igg_arb_units	1.51207
99	Sampling during hospitalization	4	id50	50
99	Sampling during hospitalization	4	sarscov2_rbd_igg_arb_units	0.536791
99	Sampling during hospitalization	4	sarscov2_s2_igg_arb_units	1.57974
99	Sampling during hospitalization	4	sarscov2_s1s2_igg_arb_units	4.41604
100	Sampling during hospitalization	9	id50	4158
100	Sampling during hospitalization	9	sarscov2_rbd_igg_arb_units	10.7803
100	Sampling during hospitalization	9	sarscov2_s2_igg_arb_units	38.9937
100	Sampling during hospitalization	9	sarscov2_s1s2_igg_arb_units	22.454
105	Sampling during hospitalization	10	id50	22149
105	Sampling during hospitalization	10	sarscov2_rbd_igg_arb_units	116.66
105	Sampling during hospitalization	10	sarscov2_s2_igg_arb_units	390.232
105	Sampling during hospitalization	10	sarscov2_s1s2_igg_arb_units	49.0022
110	Sampling during hospitalization	3	id50	104
110	Sampling during hospitalization	3	sarscov2_rbd_igg_arb_units	0.817861
110	Sampling during hospitalization	3	sarscov2_s2_igg_arb_units	204.977
110	Sampling during hospitalization	3	sarscov2_s1s2_igg_arb_units	120.144
121	Sampling during hospitalization	12	id50	1940
121	Sampling during hospitalization	12	sarscov2_rbd_igg_arb_units	13.8186
121	Sampling during hospitalization	12	sarscov2_s2_igg_arb_units	140.148
121	Sampling during hospitalization	12	sarscov2_s1s2_igg_arb_units	80.6877
121	1st follow-up	42	id50	1032
121	1st follow-up	42	sarscov2_rbd_igg_arb_units	1780.22
121	1st follow-up	42	sarscov2_s2_igg_arb_units	422.495
121	1st follow-up	42	sarscov2_s1s2_igg_arb_units	6489.93
121	2nd follow-up	102	id50	2780
121	2nd follow-up	102	sarscov2_rbd_igg_arb_units	2614.25
121	2nd follow-up	102	sarscov2_s2_igg_arb_units	5889.2
121	2nd follow-up	102	sarscov2_s1s2_igg_arb_units	17847.8
123	Sampling during hospitalization	22	id50	805
123	Sampling during hospitalization	22	sarscov2_rbd_igg_arb_units	12.998
123	Sampling during hospitalization	22	sarscov2_s2_igg_arb_units	14.8943
123	Sampling during hospitalization	22	sarscov2_s1s2_igg_arb_units	14.296
127	Sampling during hospitalization	7	id50	3835
127	Sampling during hospitalization	7	sarscov2_rbd_igg_arb_units	8.68578
127	Sampling during hospitalization	7	sarscov2_s2_igg_arb_units	627.312
127	Sampling during hospitalization	7	sarscov2_s1s2_igg_arb_units	63.4032
128	Sampling during hospitalization	11	id50	27398
128	Sampling during hospitalization	11	sarscov2_rbd_igg_arb_units	88.1313
128	Sampling during hospitalization	11	sarscov2_s2_igg_arb_units	357.323
128	Sampling during hospitalization	11	sarscov2_s1s2_igg_arb_units	45.0845
128	1st follow-up	45	id50	4941
128	1st follow-up	45	sarscov2_rbd_igg_arb_units	11008.6
128	1st follow-up	45	sarscov2_s2_igg_arb_units	3156.66
128	1st follow-up	45	sarscov2_s1s2_igg_arb_units	21416.7
128	2nd follow-up	101	id50	1051
128	2nd follow-up	101	sarscov2_rbd_igg_arb_units	31476
128	2nd follow-up	101	sarscov2_s2_igg_arb_units	6217.88
128	2nd follow-up	101	sarscov2_s1s2_igg_arb_units	25594.6
129	Sampling during hospitalization	5	id50	10
129	Sampling during hospitalization	5	sarscov2_rbd_igg_arb_units	0.0319163
129	Sampling during hospitalization	5	sarscov2_s2_igg_arb_units	0.465719
129	Sampling during hospitalization	5	sarscov2_s1s2_igg_arb_units	0.0583043
134	Sampling during hospitalization	38	id50	9401
134	Sampling during hospitalization	38	sarscov2_rbd_igg_arb_units	2538.97
134	Sampling during hospitalization	38	sarscov2_s2_igg_arb_units	822.042
134	Sampling during hospitalization	38	sarscov2_s1s2_igg_arb_units	16376.3
138	Sampling during hospitalization	6	id50	10
138	Sampling during hospitalization	6	sarscov2_rbd_igg_arb_units	0.00737671
138	Sampling during hospitalization	6	sarscov2_s2_igg_arb_units	4.59747
138	Sampling during hospitalization	6	sarscov2_s1s2_igg_arb_units	7.36835
139	Sampling during hospitalization	3	id50	10
139	Sampling during hospitalization	3	sarscov2_rbd_igg_arb_units	0.286903
139	Sampling during hospitalization	3	sarscov2_s2_igg_arb_units	0.365041
139	Sampling during hospitalization	3	sarscov2_s1s2_igg_arb_units	0.027722
143	Sampling during hospitalization	33	id50	12067
143	Sampling during hospitalization	33	sarscov2_rbd_igg_arb_units	282.839
143	Sampling during hospitalization	33	sarscov2_s2_igg_arb_units	292.188
143	Sampling during hospitalization	33	sarscov2_s1s2_igg_arb_units	173.955
151	Sampling during hospitalization	10	id50	10
151	Sampling during hospitalization	10	sarscov2_rbd_igg_arb_units	0.0795896
151	Sampling during hospitalization	10	sarscov2_s2_igg_arb_units	1.27
151	Sampling during hospitalization	10	sarscov2_s1s2_igg_arb_units	1.96824
75	3rd follow-up	219	id50	714.464
75	3rd follow-up	219	sarscov2_rbd_igg_arb_units	3778.93
75	3rd follow-up	219	sarscov2_s2_igg_arb_units	1621.29
75	3rd follow-up	219	sarscov2_s1s2_igg_arb_units	4333.23
11	Sampling during hospitalization	10	id50	563
11	Sampling during hospitalization	10	sarscov2_rbd_igg_arb_units	1.69567
11	Sampling during hospitalization	10	sarscov2_s2_igg_arb_units	23.6577
11	Sampling during hospitalization	10	sarscov2_s1s2_igg_arb_units	16.3839
11	1st follow-up	48	id50	1395
11	1st follow-up	48	sarscov2_rbd_igg_arb_units	4043.54
11	1st follow-up	48	sarscov2_s2_igg_arb_units	970.9
11	1st follow-up	48	sarscov2_s1s2_igg_arb_units	15167.8
11	2nd follow-up	114	id50	445
11	2nd follow-up	114	sarscov2_rbd_igg_arb_units	8024.68
11	2nd follow-up	114	sarscov2_s2_igg_arb_units	6278.05
11	2nd follow-up	114	sarscov2_s1s2_igg_arb_units	11187.8
11	3rd follow-up	208	id50	387
11	3rd follow-up	208	sarscov2_rbd_igg_arb_units	6972.86
11	3rd follow-up	208	sarscov2_s2_igg_arb_units	4445.13
11	3rd follow-up	208	sarscov2_s1s2_igg_arb_units	7916.16
14	Sampling during hospitalization	9	id50	77
14	Sampling during hospitalization	9	sarscov2_rbd_igg_arb_units	0.381264
14	Sampling during hospitalization	9	sarscov2_s2_igg_arb_units	1.29741
14	Sampling during hospitalization	9	sarscov2_s1s2_igg_arb_units	5.97414
14	1st follow-up	60	id50	11924
14	1st follow-up	60	sarscov2_rbd_igg_arb_units	4097.67
14	1st follow-up	60	sarscov2_s2_igg_arb_units	4646.43
14	1st follow-up	60	sarscov2_s1s2_igg_arb_units	20148.5
14	2nd follow-up	115	id50	4866
14	2nd follow-up	115	sarscov2_rbd_igg_arb_units	9418.17
14	2nd follow-up	115	sarscov2_s2_igg_arb_units	7627.33
14	2nd follow-up	115	sarscov2_s1s2_igg_arb_units	18891.3
16	Sampling during hospitalization	18	id50	2259
16	Sampling during hospitalization	18	sarscov2_rbd_igg_arb_units	42.9077
16	Sampling during hospitalization	18	sarscov2_s2_igg_arb_units	159.172
16	Sampling during hospitalization	18	sarscov2_s1s2_igg_arb_units	121.633
16	1st follow-up	47	id50	1461
16	1st follow-up	47	sarscov2_rbd_igg_arb_units	643.734
16	1st follow-up	47	sarscov2_s2_igg_arb_units	955.2
16	1st follow-up	47	sarscov2_s1s2_igg_arb_units	3071.78
16	2nd follow-up	107	id50	379
16	2nd follow-up	107	sarscov2_rbd_igg_arb_units	988.697
16	2nd follow-up	107	sarscov2_s2_igg_arb_units	1568.36
16	2nd follow-up	107	sarscov2_s1s2_igg_arb_units	1848.37
18	Sampling during hospitalization	10	id50	812
18	Sampling during hospitalization	10	sarscov2_rbd_igg_arb_units	2.55339
18	Sampling during hospitalization	10	sarscov2_s2_igg_arb_units	245.269
18	Sampling during hospitalization	10	sarscov2_s1s2_igg_arb_units	23.8173
18	1st follow-up	40	id50	8148
18	1st follow-up	40	sarscov2_rbd_igg_arb_units	893.73
18	1st follow-up	40	sarscov2_s2_igg_arb_units	5471.99
18	1st follow-up	40	sarscov2_s1s2_igg_arb_units	9385.88
18	2nd follow-up	129	id50	3960
18	2nd follow-up	129	sarscov2_rbd_igg_arb_units	730.571
18	2nd follow-up	129	sarscov2_s2_igg_arb_units	6217.29
18	2nd follow-up	129	sarscov2_s1s2_igg_arb_units	5854.99
19	Sampling during hospitalization	12	id50	2799
19	Sampling during hospitalization	12	sarscov2_rbd_igg_arb_units	16.8606
19	Sampling during hospitalization	12	sarscov2_s2_igg_arb_units	75.6188
19	Sampling during hospitalization	12	sarscov2_s1s2_igg_arb_units	64.1286
19	1st follow-up	39	id50	4220
19	1st follow-up	39	sarscov2_rbd_igg_arb_units	911.176
19	1st follow-up	39	sarscov2_s2_igg_arb_units	470.767
19	1st follow-up	39	sarscov2_s1s2_igg_arb_units	4762.32
19	2nd follow-up	100	id50	418
19	2nd follow-up	100	sarscov2_rbd_igg_arb_units	1070.23
19	2nd follow-up	100	sarscov2_s2_igg_arb_units	641.003
19	2nd follow-up	100	sarscov2_s1s2_igg_arb_units	1765.95
19	3rd follow-up	200	id50	264
19	3rd follow-up	200	sarscov2_rbd_igg_arb_units	3110.46
19	3rd follow-up	200	sarscov2_s2_igg_arb_units	2472.62
19	3rd follow-up	200	sarscov2_s1s2_igg_arb_units	3381.83
21	Sampling during hospitalization	16	id50	17002
21	Sampling during hospitalization	16	sarscov2_rbd_igg_arb_units	190.743
21	Sampling during hospitalization	16	sarscov2_s2_igg_arb_units	229.25
21	Sampling during hospitalization	16	sarscov2_s1s2_igg_arb_units	141.347
21	1st follow-up	48	id50	6419
21	1st follow-up	48	sarscov2_rbd_igg_arb_units	3225.03
21	1st follow-up	48	sarscov2_s2_igg_arb_units	844.907
21	1st follow-up	48	sarscov2_s1s2_igg_arb_units	13178.3
21	2nd follow-up	107	id50	987
21	2nd follow-up	107	sarscov2_rbd_igg_arb_units	2869.31
21	2nd follow-up	107	sarscov2_s2_igg_arb_units	2147.19
21	2nd follow-up	107	sarscov2_s1s2_igg_arb_units	7422.97
22	Sampling during hospitalization	16	id50	10
22	Sampling during hospitalization	16	sarscov2_rbd_igg_arb_units	0.010102
22	Sampling during hospitalization	16	sarscov2_s2_igg_arb_units	0.188572
22	Sampling during hospitalization	16	sarscov2_s1s2_igg_arb_units	0.670078
24	Sampling during hospitalization	16	id50	2140
24	Sampling during hospitalization	16	sarscov2_rbd_igg_arb_units	49.0731
24	Sampling during hospitalization	16	sarscov2_s2_igg_arb_units	272.458
24	Sampling during hospitalization	16	sarscov2_s1s2_igg_arb_units	158.199
24	1st follow-up	38	id50	2988
24	1st follow-up	38	sarscov2_rbd_igg_arb_units	534.923
24	1st follow-up	38	sarscov2_s2_igg_arb_units	172.834
24	1st follow-up	38	sarscov2_s1s2_igg_arb_units	3546.33
24	2nd follow-up	97	id50	691
24	2nd follow-up	97	sarscov2_rbd_igg_arb_units	576.132
24	2nd follow-up	97	sarscov2_s2_igg_arb_units	167.84
24	2nd follow-up	97	sarscov2_s1s2_igg_arb_units	1380.17
24	3rd follow-up	214	id50	582
24	3rd follow-up	214	sarscov2_rbd_igg_arb_units	970.813
24	3rd follow-up	214	sarscov2_s2_igg_arb_units	326.479
24	3rd follow-up	214	sarscov2_s1s2_igg_arb_units	741.436
25	Sampling during hospitalization	11	id50	491
25	Sampling during hospitalization	11	sarscov2_rbd_igg_arb_units	8.08034
25	Sampling during hospitalization	11	sarscov2_s2_igg_arb_units	167.223
25	Sampling during hospitalization	11	sarscov2_s1s2_igg_arb_units	20.9121
25	1st follow-up	41	id50	3168
25	1st follow-up	41	sarscov2_rbd_igg_arb_units	739.076
25	1st follow-up	41	sarscov2_s2_igg_arb_units	290.047
25	1st follow-up	41	sarscov2_s1s2_igg_arb_units	3675.53
25	2nd follow-up	101	id50	1070
25	2nd follow-up	101	sarscov2_rbd_igg_arb_units	3156.94
25	2nd follow-up	101	sarscov2_s2_igg_arb_units	3907.49
25	2nd follow-up	101	sarscov2_s1s2_igg_arb_units	6624.31
26	Sampling during hospitalization	7	id50	10
26	Sampling during hospitalization	7	sarscov2_rbd_igg_arb_units	0.00322963
26	Sampling during hospitalization	7	sarscov2_s2_igg_arb_units	0.0122159
26	Sampling during hospitalization	7	sarscov2_s1s2_igg_arb_units	0.0581303
28	Sampling during hospitalization	3	id50	297
28	Sampling during hospitalization	3	sarscov2_rbd_igg_arb_units	0.784719
28	Sampling during hospitalization	3	sarscov2_s2_igg_arb_units	0.898174
28	Sampling during hospitalization	3	sarscov2_s1s2_igg_arb_units	6.99538
28	1st follow-up	40	id50	2874
28	1st follow-up	40	sarscov2_rbd_igg_arb_units	8987.76
28	1st follow-up	40	sarscov2_s2_igg_arb_units	1400.36
28	1st follow-up	40	sarscov2_s1s2_igg_arb_units	21563.8
28	2nd follow-up	99	id50	1737
28	2nd follow-up	99	sarscov2_rbd_igg_arb_units	14326.9
28	2nd follow-up	99	sarscov2_s2_igg_arb_units	3717.54
28	2nd follow-up	99	sarscov2_s1s2_igg_arb_units	13921.7
28	3rd follow-up	205	id50	763
28	3rd follow-up	205	sarscov2_rbd_igg_arb_units	10024.8
28	3rd follow-up	205	sarscov2_s2_igg_arb_units	5247.4
28	3rd follow-up	205	sarscov2_s1s2_igg_arb_units	11034.2
29	Sampling during hospitalization	15	id50	2635
29	Sampling during hospitalization	15	sarscov2_rbd_igg_arb_units	22.673
29	Sampling during hospitalization	15	sarscov2_s2_igg_arb_units	74.4521
29	Sampling during hospitalization	15	sarscov2_s1s2_igg_arb_units	100.576
30	Sampling during hospitalization	10	id50	77
30	Sampling during hospitalization	10	sarscov2_rbd_igg_arb_units	0.410989
30	Sampling during hospitalization	10	sarscov2_s2_igg_arb_units	9.53134
30	Sampling during hospitalization	10	sarscov2_s1s2_igg_arb_units	15.9125
30	1st follow-up	43	id50	4400
30	1st follow-up	43	sarscov2_rbd_igg_arb_units	4517.45
30	1st follow-up	43	sarscov2_s2_igg_arb_units	1005.51
30	1st follow-up	43	sarscov2_s1s2_igg_arb_units	9959.25
30	2nd follow-up	103	id50	286
30	2nd follow-up	103	sarscov2_rbd_igg_arb_units	6356.82
30	2nd follow-up	103	sarscov2_s2_igg_arb_units	966.017
30	2nd follow-up	103	sarscov2_s1s2_igg_arb_units	5859.68
30	3rd follow-up	199	id50	247
30	3rd follow-up	199	sarscov2_rbd_igg_arb_units	3474.43
30	3rd follow-up	199	sarscov2_s2_igg_arb_units	1585.95
30	3rd follow-up	199	sarscov2_s1s2_igg_arb_units	2647.41
32	Sampling during hospitalization	3	id50	10
32	Sampling during hospitalization	3	sarscov2_rbd_igg_arb_units	0.026026
32	Sampling during hospitalization	3	sarscov2_s2_igg_arb_units	0.0256866
32	Sampling during hospitalization	3	sarscov2_s1s2_igg_arb_units	2.58482
34	Sampling during hospitalization	15	id50	11509
34	Sampling during hospitalization	15	sarscov2_rbd_igg_arb_units	95.5615
34	Sampling during hospitalization	15	sarscov2_s2_igg_arb_units	519.008
34	Sampling during hospitalization	15	sarscov2_s1s2_igg_arb_units	84.3954
34	1st follow-up	40	id50	14202
34	1st follow-up	40	sarscov2_rbd_igg_arb_units	945.801
34	1st follow-up	40	sarscov2_s2_igg_arb_units	842.033
34	1st follow-up	40	sarscov2_s1s2_igg_arb_units	8265.06
34	2nd follow-up	100	id50	4737
34	2nd follow-up	100	sarscov2_rbd_igg_arb_units	844.512
34	2nd follow-up	100	sarscov2_s2_igg_arb_units	1257.36
34	2nd follow-up	100	sarscov2_s1s2_igg_arb_units	2606.12
34	3rd follow-up	204	id50	1485
34	3rd follow-up	204	sarscov2_rbd_igg_arb_units	1075.14
34	3rd follow-up	204	sarscov2_s2_igg_arb_units	2859.33
34	3rd follow-up	204	sarscov2_s1s2_igg_arb_units	2325.59
35	Sampling during hospitalization	9	id50	246
35	Sampling during hospitalization	9	sarscov2_rbd_igg_arb_units	0.242932
35	Sampling during hospitalization	9	sarscov2_s2_igg_arb_units	2.09072
35	Sampling during hospitalization	9	sarscov2_s1s2_igg_arb_units	1.88691
35	1st follow-up	54	id50	2465
35	1st follow-up	54	sarscov2_rbd_igg_arb_units	9793.28
35	1st follow-up	54	sarscov2_s2_igg_arb_units	4316.51
35	1st follow-up	54	sarscov2_s1s2_igg_arb_units	17650.5
35	2nd follow-up	114	id50	1506
35	2nd follow-up	114	sarscov2_rbd_igg_arb_units	6701.02
35	2nd follow-up	114	sarscov2_s2_igg_arb_units	5045.07
35	2nd follow-up	114	sarscov2_s1s2_igg_arb_units	13172.1
36	Sampling during hospitalization	15	id50	10
36	Sampling during hospitalization	15	sarscov2_rbd_igg_arb_units	0.0782706
36	Sampling during hospitalization	15	sarscov2_s2_igg_arb_units	0.00885051
36	Sampling during hospitalization	15	sarscov2_s1s2_igg_arb_units	0.379338
37	Sampling during hospitalization	5	id50	10
37	Sampling during hospitalization	5	sarscov2_rbd_igg_arb_units	0.258381
37	Sampling during hospitalization	5	sarscov2_s2_igg_arb_units	0.0124267
37	Sampling during hospitalization	5	sarscov2_s1s2_igg_arb_units	0.199224
39	Sampling during hospitalization	13	id50	7072
39	Sampling during hospitalization	13	sarscov2_rbd_igg_arb_units	13.1825
39	Sampling during hospitalization	13	sarscov2_s2_igg_arb_units	529.225
39	Sampling during hospitalization	13	sarscov2_s1s2_igg_arb_units	258.098
42	Sampling during hospitalization	11	id50	1586
42	Sampling during hospitalization	11	sarscov2_rbd_igg_arb_units	2.24856
42	Sampling during hospitalization	11	sarscov2_s2_igg_arb_units	15.3194
42	Sampling during hospitalization	11	sarscov2_s1s2_igg_arb_units	27.8519
42	1st follow-up	58	id50	4265
42	1st follow-up	58	sarscov2_rbd_igg_arb_units	28141.6
42	1st follow-up	58	sarscov2_s2_igg_arb_units	3886.41
42	1st follow-up	58	sarscov2_s1s2_igg_arb_units	26943.5
42	2nd follow-up	120	id50	3602
42	2nd follow-up	120	sarscov2_rbd_igg_arb_units	16463.5
42	2nd follow-up	120	sarscov2_s2_igg_arb_units	1473.99
42	2nd follow-up	120	sarscov2_s1s2_igg_arb_units	16492.5
43	Sampling during hospitalization	8	id50	26629
43	Sampling during hospitalization	8	sarscov2_rbd_igg_arb_units	86.5754
43	Sampling during hospitalization	8	sarscov2_s2_igg_arb_units	368.259
43	Sampling during hospitalization	8	sarscov2_s1s2_igg_arb_units	191.275
45	Sampling during hospitalization	15	id50	1656017
45	Sampling during hospitalization	15	sarscov2_rbd_igg_arb_units	48.5349
45	Sampling during hospitalization	15	sarscov2_s2_igg_arb_units	217.61
45	Sampling during hospitalization	15	sarscov2_s1s2_igg_arb_units	171.731
46	Sampling during hospitalization	10	id50	750
46	Sampling during hospitalization	10	sarscov2_rbd_igg_arb_units	4.73464
46	Sampling during hospitalization	10	sarscov2_s2_igg_arb_units	4.76804
46	Sampling during hospitalization	10	sarscov2_s1s2_igg_arb_units	109.929
46	1st follow-up	38	id50	77439
46	1st follow-up	38	sarscov2_rbd_igg_arb_units	2670.72
46	1st follow-up	38	sarscov2_s2_igg_arb_units	862.971
46	1st follow-up	38	sarscov2_s1s2_igg_arb_units	15711.3
46	2nd follow-up	98	id50	4367
46	2nd follow-up	98	sarscov2_rbd_igg_arb_units	3822.63
46	2nd follow-up	98	sarscov2_s2_igg_arb_units	3069.28
46	2nd follow-up	98	sarscov2_s1s2_igg_arb_units	7504.92
46	3rd follow-up	199	id50	1284
46	3rd follow-up	199	sarscov2_rbd_igg_arb_units	6565.8
46	3rd follow-up	199	sarscov2_s2_igg_arb_units	8318.81
46	3rd follow-up	199	sarscov2_s1s2_igg_arb_units	6727.06
47	Sampling during hospitalization	8	id50	74
47	Sampling during hospitalization	8	sarscov2_rbd_igg_arb_units	1.40051
47	Sampling during hospitalization	8	sarscov2_s2_igg_arb_units	87.811
47	Sampling during hospitalization	8	sarscov2_s1s2_igg_arb_units	41.7456
47	1st follow-up	33	id50	1773
47	1st follow-up	33	sarscov2_rbd_igg_arb_units	1010.29
47	1st follow-up	33	sarscov2_s2_igg_arb_units	889.921
47	1st follow-up	33	sarscov2_s1s2_igg_arb_units	6670.84
47	2nd follow-up	95	id50	2448
47	2nd follow-up	95	sarscov2_rbd_igg_arb_units	2636.18
47	2nd follow-up	95	sarscov2_s2_igg_arb_units	3028.44
47	2nd follow-up	95	sarscov2_s1s2_igg_arb_units	6402.15
47	3rd follow-up	203	id50	562
47	3rd follow-up	203	sarscov2_rbd_igg_arb_units	6708.61
47	3rd follow-up	203	sarscov2_s2_igg_arb_units	13577.8
47	3rd follow-up	203	sarscov2_s1s2_igg_arb_units	7519.36
48	Sampling during hospitalization	13	id50	2768
48	Sampling during hospitalization	13	sarscov2_rbd_igg_arb_units	8.89566
48	Sampling during hospitalization	13	sarscov2_s2_igg_arb_units	13.0244
48	Sampling during hospitalization	13	sarscov2_s1s2_igg_arb_units	90.1195
48	1st follow-up	31	id50	2884
48	1st follow-up	31	sarscov2_rbd_igg_arb_units	672.411
48	1st follow-up	31	sarscov2_s2_igg_arb_units	95.0324
48	1st follow-up	31	sarscov2_s1s2_igg_arb_units	4256.39
48	2nd follow-up	90	id50	1089
48	2nd follow-up	90	sarscov2_rbd_igg_arb_units	521.398
48	2nd follow-up	90	sarscov2_s2_igg_arb_units	374.115
48	2nd follow-up	90	sarscov2_s1s2_igg_arb_units	1930.78
48	3rd follow-up	195	id50	323
48	3rd follow-up	195	sarscov2_rbd_igg_arb_units	998.069
48	3rd follow-up	195	sarscov2_s2_igg_arb_units	680.174
48	3rd follow-up	195	sarscov2_s1s2_igg_arb_units	753.925
50	Sampling during hospitalization	14	id50	556
50	Sampling during hospitalization	14	sarscov2_rbd_igg_arb_units	1.72732
50	Sampling during hospitalization	14	sarscov2_s2_igg_arb_units	188.206
50	Sampling during hospitalization	14	sarscov2_s1s2_igg_arb_units	8.6582
50	1st follow-up	58	id50	1753
50	1st follow-up	58	sarscov2_rbd_igg_arb_units	3383.2
50	1st follow-up	58	sarscov2_s2_igg_arb_units	4671.97
50	1st follow-up	58	sarscov2_s1s2_igg_arb_units	13113.2
50	2nd follow-up	116	id50	524
50	2nd follow-up	116	sarscov2_rbd_igg_arb_units	10473.6
50	2nd follow-up	116	sarscov2_s2_igg_arb_units	3625.1
50	2nd follow-up	116	sarscov2_s1s2_igg_arb_units	16133
51	Sampling during hospitalization	7	id50	58
51	Sampling during hospitalization	7	sarscov2_rbd_igg_arb_units	0.730798
51	Sampling during hospitalization	7	sarscov2_s2_igg_arb_units	0.160263
51	Sampling during hospitalization	7	sarscov2_s1s2_igg_arb_units	2.99729
51	1st follow-up	32	id50	4034
51	1st follow-up	32	sarscov2_rbd_igg_arb_units	813.013
51	1st follow-up	32	sarscov2_s2_igg_arb_units	232.894
51	1st follow-up	32	sarscov2_s1s2_igg_arb_units	6608.45
51	2nd follow-up	91	id50	586
51	2nd follow-up	91	sarscov2_rbd_igg_arb_units	737.997
51	2nd follow-up	91	sarscov2_s2_igg_arb_units	1222.67
51	2nd follow-up	91	sarscov2_s1s2_igg_arb_units	4233.37
51	3rd follow-up	182	id50	526
51	3rd follow-up	182	sarscov2_rbd_igg_arb_units	3570.58
51	3rd follow-up	182	sarscov2_s2_igg_arb_units	3069.26
51	3rd follow-up	182	sarscov2_s1s2_igg_arb_units	3777.65
52	Sampling during hospitalization	11	id50	1262
52	Sampling during hospitalization	11	sarscov2_rbd_igg_arb_units	6.70335
52	Sampling during hospitalization	11	sarscov2_s2_igg_arb_units	50.6846
52	Sampling during hospitalization	11	sarscov2_s1s2_igg_arb_units	93.8797
52	1st follow-up	58	id50	1967
52	1st follow-up	58	sarscov2_rbd_igg_arb_units	14743.5
52	1st follow-up	58	sarscov2_s2_igg_arb_units	3001.67
52	1st follow-up	58	sarscov2_s1s2_igg_arb_units	32961.6
52	2nd follow-up	120	id50	1894
52	2nd follow-up	120	sarscov2_rbd_igg_arb_units	19922
52	2nd follow-up	120	sarscov2_s2_igg_arb_units	3096.83
52	2nd follow-up	120	sarscov2_s1s2_igg_arb_units	25426.2
52	3rd follow-up	207	id50	1361
52	3rd follow-up	207	sarscov2_rbd_igg_arb_units	10492.4
52	3rd follow-up	207	sarscov2_s2_igg_arb_units	4744.81
52	3rd follow-up	207	sarscov2_s1s2_igg_arb_units	30441.3
53	Sampling during hospitalization	22	id50	9408
53	Sampling during hospitalization	22	sarscov2_rbd_igg_arb_units	1127.19
53	Sampling during hospitalization	22	sarscov2_s2_igg_arb_units	592.614
53	Sampling during hospitalization	22	sarscov2_s1s2_igg_arb_units	23361.3
57	Sampling during hospitalization	14	id50	12361
57	Sampling during hospitalization	14	sarscov2_rbd_igg_arb_units	23.975
57	Sampling during hospitalization	14	sarscov2_s2_igg_arb_units	260.38
57	Sampling during hospitalization	14	sarscov2_s1s2_igg_arb_units	84.2834
57	1st follow-up	39	id50	34595
57	1st follow-up	39	sarscov2_rbd_igg_arb_units	411.839
57	1st follow-up	39	sarscov2_s2_igg_arb_units	1140.12
57	1st follow-up	39	sarscov2_s1s2_igg_arb_units	2324
57	2nd follow-up	99	id50	28003
57	2nd follow-up	99	sarscov2_rbd_igg_arb_units	560.415
57	2nd follow-up	99	sarscov2_s2_igg_arb_units	2001.65
57	2nd follow-up	99	sarscov2_s1s2_igg_arb_units	1556
59	Sampling during hospitalization	32	id50	7542
59	Sampling during hospitalization	32	sarscov2_rbd_igg_arb_units	99.101
59	Sampling during hospitalization	32	sarscov2_s2_igg_arb_units	279.596
59	Sampling during hospitalization	32	sarscov2_s1s2_igg_arb_units	170.928
61	Sampling during hospitalization	8	id50	10
61	Sampling during hospitalization	8	sarscov2_rbd_igg_arb_units	0.0114532
61	Sampling during hospitalization	8	sarscov2_s2_igg_arb_units	0.401731
61	Sampling during hospitalization	8	sarscov2_s1s2_igg_arb_units	4.2609
61	1st follow-up	50	id50	5933
61	1st follow-up	50	sarscov2_rbd_igg_arb_units	6650.7
61	1st follow-up	50	sarscov2_s2_igg_arb_units	4558.36
61	1st follow-up	50	sarscov2_s1s2_igg_arb_units	32836.7
61	2nd follow-up	116	id50	1083
61	2nd follow-up	116	sarscov2_rbd_igg_arb_units	8185.36
61	2nd follow-up	116	sarscov2_s2_igg_arb_units	787.825
61	2nd follow-up	116	sarscov2_s1s2_igg_arb_units	12324
62	Sampling during hospitalization	10	id50	61533
62	Sampling during hospitalization	10	sarscov2_rbd_igg_arb_units	27.1538
62	Sampling during hospitalization	10	sarscov2_s2_igg_arb_units	35.769
62	Sampling during hospitalization	10	sarscov2_s1s2_igg_arb_units	117.485
62	1st follow-up	32	id50	121830
62	1st follow-up	32	sarscov2_rbd_igg_arb_units	2171.65
62	1st follow-up	32	sarscov2_s2_igg_arb_units	314.492
62	1st follow-up	32	sarscov2_s1s2_igg_arb_units	14000.8
63	Sampling during hospitalization	7	id50	28407
63	Sampling during hospitalization	7	sarscov2_rbd_igg_arb_units	93.4469
63	Sampling during hospitalization	7	sarscov2_s2_igg_arb_units	283.308
63	Sampling during hospitalization	7	sarscov2_s1s2_igg_arb_units	105.705
64	Sampling during hospitalization	8	id50	4373
64	Sampling during hospitalization	8	sarscov2_rbd_igg_arb_units	1.40344
64	Sampling during hospitalization	8	sarscov2_s2_igg_arb_units	40.6528
64	Sampling during hospitalization	8	sarscov2_s1s2_igg_arb_units	47.8568
65	Sampling during hospitalization	6	id50	15454
65	Sampling during hospitalization	6	sarscov2_rbd_igg_arb_units	11.7215
65	Sampling during hospitalization	6	sarscov2_s2_igg_arb_units	339.183
65	Sampling during hospitalization	6	sarscov2_s1s2_igg_arb_units	162.144
66	Sampling during hospitalization	14	id50	19399
66	Sampling during hospitalization	14	sarscov2_rbd_igg_arb_units	42.8312
66	Sampling during hospitalization	14	sarscov2_s2_igg_arb_units	296.491
66	Sampling during hospitalization	14	sarscov2_s1s2_igg_arb_units	104.165
66	1st follow-up	34	id50	29234
66	1st follow-up	34	sarscov2_rbd_igg_arb_units	1855.15
66	1st follow-up	34	sarscov2_s2_igg_arb_units	425.675
66	1st follow-up	34	sarscov2_s1s2_igg_arb_units	10732.6
66	2nd follow-up	93	id50	9700
66	2nd follow-up	93	sarscov2_rbd_igg_arb_units	3259.35
66	2nd follow-up	93	sarscov2_s2_igg_arb_units	1860.83
66	2nd follow-up	93	sarscov2_s1s2_igg_arb_units	10335.6
67	Sampling during hospitalization	22	id50	1139
67	Sampling during hospitalization	22	sarscov2_rbd_igg_arb_units	0.243261
67	Sampling during hospitalization	22	sarscov2_s2_igg_arb_units	1.83599
67	Sampling during hospitalization	22	sarscov2_s1s2_igg_arb_units	39.2365
67	1st follow-up	71	id50	909
67	1st follow-up	71	sarscov2_rbd_igg_arb_units	190.231
67	1st follow-up	71	sarscov2_s2_igg_arb_units	152.54
67	1st follow-up	71	sarscov2_s1s2_igg_arb_units	3694.82
67	2nd follow-up	127	id50	641
67	2nd follow-up	127	sarscov2_rbd_igg_arb_units	442.28
67	2nd follow-up	127	sarscov2_s2_igg_arb_units	262.537
67	2nd follow-up	127	sarscov2_s1s2_igg_arb_units	2745.18
68	Sampling during hospitalization	11	id50	10
68	Sampling during hospitalization	11	sarscov2_rbd_igg_arb_units	0.0543379
68	Sampling during hospitalization	11	sarscov2_s2_igg_arb_units	0.0431323
68	Sampling during hospitalization	11	sarscov2_s1s2_igg_arb_units	0.275096
68	1st follow-up	54	id50	335
68	1st follow-up	54	sarscov2_rbd_igg_arb_units	3733.91
68	1st follow-up	54	sarscov2_s2_igg_arb_units	1580.7
68	1st follow-up	54	sarscov2_s1s2_igg_arb_units	8727.07
68	2nd follow-up	112	id50	150
68	2nd follow-up	112	sarscov2_rbd_igg_arb_units	1974.16
68	2nd follow-up	112	sarscov2_s2_igg_arb_units	1437.11
68	2nd follow-up	112	sarscov2_s1s2_igg_arb_units	5396.99
69	Sampling during hospitalization	4	id50	2575
69	Sampling during hospitalization	4	sarscov2_rbd_igg_arb_units	25.1432
69	Sampling during hospitalization	4	sarscov2_s2_igg_arb_units	16028
69	Sampling during hospitalization	4	sarscov2_s1s2_igg_arb_units	90.8624
70	Sampling during hospitalization	16	id50	31711
70	Sampling during hospitalization	16	sarscov2_rbd_igg_arb_units	94.5417
70	Sampling during hospitalization	16	sarscov2_s2_igg_arb_units	330.12
70	Sampling during hospitalization	16	sarscov2_s1s2_igg_arb_units	64.8198
70	1st follow-up	54	id50	16232
70	1st follow-up	54	sarscov2_rbd_igg_arb_units	6528.39
70	1st follow-up	54	sarscov2_s2_igg_arb_units	1268.75
70	1st follow-up	54	sarscov2_s1s2_igg_arb_units	22141.5
70	2nd follow-up	114	id50	5783
70	2nd follow-up	114	sarscov2_rbd_igg_arb_units	8008.13
70	2nd follow-up	114	sarscov2_s2_igg_arb_units	1277.53
70	2nd follow-up	114	sarscov2_s1s2_igg_arb_units	11805.7
71	Sampling during hospitalization	8	id50	10
71	Sampling during hospitalization	8	sarscov2_rbd_igg_arb_units	0.0535706
71	Sampling during hospitalization	8	sarscov2_s2_igg_arb_units	0.0313038
71	Sampling during hospitalization	8	sarscov2_s1s2_igg_arb_units	0.198686
73	Sampling during hospitalization	12	id50	3844
73	Sampling during hospitalization	12	sarscov2_rbd_igg_arb_units	7.44743
73	Sampling during hospitalization	12	sarscov2_s2_igg_arb_units	33.1233
73	Sampling during hospitalization	12	sarscov2_s1s2_igg_arb_units	47.1724
73	1st follow-up	54	id50	4910
73	1st follow-up	54	sarscov2_rbd_igg_arb_units	7739.43
73	1st follow-up	54	sarscov2_s2_igg_arb_units	2218.35
73	1st follow-up	54	sarscov2_s1s2_igg_arb_units	23528.3
73	2nd follow-up	114	id50	2444
73	2nd follow-up	114	sarscov2_rbd_igg_arb_units	3446.88
73	2nd follow-up	114	sarscov2_s2_igg_arb_units	1351.07
73	2nd follow-up	114	sarscov2_s1s2_igg_arb_units	15467.2
74	Sampling during hospitalization	19	id50	3671
74	Sampling during hospitalization	19	sarscov2_rbd_igg_arb_units	536.629
74	Sampling during hospitalization	19	sarscov2_s2_igg_arb_units	200.595
74	Sampling during hospitalization	19	sarscov2_s1s2_igg_arb_units	4778.37
76	Sampling during hospitalization	10	id50	70
76	Sampling during hospitalization	10	sarscov2_rbd_igg_arb_units	0.765671
76	Sampling during hospitalization	10	sarscov2_s2_igg_arb_units	0.439307
76	Sampling during hospitalization	10	sarscov2_s1s2_igg_arb_units	5.69043
76	1st follow-up	33	id50	4561
76	1st follow-up	33	sarscov2_rbd_igg_arb_units	585.557
76	1st follow-up	33	sarscov2_s2_igg_arb_units	174.855
76	1st follow-up	33	sarscov2_s1s2_igg_arb_units	2754.77
76	2nd follow-up	94	id50	560
76	2nd follow-up	94	sarscov2_rbd_igg_arb_units	997.648
76	2nd follow-up	94	sarscov2_s2_igg_arb_units	568.586
76	2nd follow-up	94	sarscov2_s1s2_igg_arb_units	2756.24
77	Sampling during hospitalization	5	id50	3041
77	Sampling during hospitalization	5	sarscov2_rbd_igg_arb_units	17.6094
77	Sampling during hospitalization	5	sarscov2_s2_igg_arb_units	97.7921
77	Sampling during hospitalization	5	sarscov2_s1s2_igg_arb_units	86.8316
77	1st follow-up	37	id50	3055
77	1st follow-up	37	sarscov2_rbd_igg_arb_units	1305.28
77	1st follow-up	37	sarscov2_s2_igg_arb_units	895.993
77	1st follow-up	37	sarscov2_s1s2_igg_arb_units	7083.46
77	2nd follow-up	97	id50	662
77	2nd follow-up	97	sarscov2_rbd_igg_arb_units	3579.32
77	2nd follow-up	97	sarscov2_s2_igg_arb_units	2541.47
77	2nd follow-up	97	sarscov2_s1s2_igg_arb_units	7170.64
78	Sampling during hospitalization	16	id50	16793
78	Sampling during hospitalization	16	sarscov2_rbd_igg_arb_units	26.9828
78	Sampling during hospitalization	16	sarscov2_s2_igg_arb_units	182.243
78	Sampling during hospitalization	16	sarscov2_s1s2_igg_arb_units	34.9956
78	1st follow-up	46	id50	5123
78	1st follow-up	46	sarscov2_rbd_igg_arb_units	452.219
78	1st follow-up	46	sarscov2_s2_igg_arb_units	487.909
78	1st follow-up	46	sarscov2_s1s2_igg_arb_units	2615.9
78	2nd follow-up	105	id50	1342
78	2nd follow-up	105	sarscov2_rbd_igg_arb_units	857.059
78	2nd follow-up	105	sarscov2_s2_igg_arb_units	1322.44
78	2nd follow-up	105	sarscov2_s1s2_igg_arb_units	2082.38
79	Sampling during hospitalization	15	id50	104
79	Sampling during hospitalization	15	sarscov2_rbd_igg_arb_units	0.178167
79	Sampling during hospitalization	15	sarscov2_s2_igg_arb_units	0.271105
79	Sampling during hospitalization	15	sarscov2_s1s2_igg_arb_units	0.515434
80	Sampling during hospitalization	15	id50	792
80	Sampling during hospitalization	15	sarscov2_rbd_igg_arb_units	4.07
80	Sampling during hospitalization	15	sarscov2_s2_igg_arb_units	5.32298
80	Sampling during hospitalization	15	sarscov2_s1s2_igg_arb_units	52.8204
81	Sampling during hospitalization	16	id50	47474
81	Sampling during hospitalization	16	sarscov2_rbd_igg_arb_units	61.0717
81	Sampling during hospitalization	16	sarscov2_s2_igg_arb_units	18758.3
81	Sampling during hospitalization	16	sarscov2_s1s2_igg_arb_units	55.7703
81	1st follow-up	37	id50	18684
81	1st follow-up	37	sarscov2_rbd_igg_arb_units	1261.53
81	1st follow-up	37	sarscov2_s2_igg_arb_units	3029.36
81	1st follow-up	37	sarscov2_s1s2_igg_arb_units	7402.58
81	2nd follow-up	98	id50	3117
81	2nd follow-up	98	sarscov2_rbd_igg_arb_units	3315.05
81	2nd follow-up	98	sarscov2_s2_igg_arb_units	5055.88
81	2nd follow-up	98	sarscov2_s1s2_igg_arb_units	7347.58
81	3rd follow-up	197	id50	694
81	3rd follow-up	197	sarscov2_rbd_igg_arb_units	5599.89
81	3rd follow-up	197	sarscov2_s2_igg_arb_units	4153.12
81	3rd follow-up	197	sarscov2_s1s2_igg_arb_units	7877.56
82	Sampling during hospitalization	20	id50	10
82	Sampling during hospitalization	20	sarscov2_rbd_igg_arb_units	0.225062
82	Sampling during hospitalization	20	sarscov2_s2_igg_arb_units	0.419208
82	Sampling during hospitalization	20	sarscov2_s1s2_igg_arb_units	0.637091
82	1st follow-up	61	id50	419
82	1st follow-up	61	sarscov2_rbd_igg_arb_units	419.087
82	1st follow-up	61	sarscov2_s2_igg_arb_units	38.6629
82	1st follow-up	61	sarscov2_s1s2_igg_arb_units	1596.98
82	2nd follow-up	119	id50	131
82	2nd follow-up	119	sarscov2_rbd_igg_arb_units	125
82	2nd follow-up	119	sarscov2_s2_igg_arb_units	11.195
82	2nd follow-up	119	sarscov2_s1s2_igg_arb_units	510.35
83	Sampling during hospitalization	3	id50	134
83	Sampling during hospitalization	3	sarscov2_rbd_igg_arb_units	0.686124
83	Sampling during hospitalization	3	sarscov2_s2_igg_arb_units	0.251298
83	Sampling during hospitalization	3	sarscov2_s1s2_igg_arb_units	5.42263
83	1st follow-up	24	id50	1447
83	1st follow-up	24	sarscov2_rbd_igg_arb_units	186.687
83	1st follow-up	24	sarscov2_s2_igg_arb_units	207.534
83	1st follow-up	24	sarscov2_s1s2_igg_arb_units	1012.28
83	2nd follow-up	85	id50	139
83	2nd follow-up	85	sarscov2_rbd_igg_arb_units	312.09
83	2nd follow-up	85	sarscov2_s2_igg_arb_units	134.721
83	2nd follow-up	85	sarscov2_s1s2_igg_arb_units	588.161
84	Sampling during hospitalization	13	id50	24998
84	Sampling during hospitalization	13	sarscov2_rbd_igg_arb_units	25.8101
84	Sampling during hospitalization	13	sarscov2_s2_igg_arb_units	214.563
84	Sampling during hospitalization	13	sarscov2_s1s2_igg_arb_units	61.7494
84	1st follow-up	43	id50	9700
84	1st follow-up	43	sarscov2_rbd_igg_arb_units	989.238
84	1st follow-up	43	sarscov2_s2_igg_arb_units	1032.66
84	1st follow-up	43	sarscov2_s1s2_igg_arb_units	5579.8
84	2nd follow-up	103	id50	2019
84	2nd follow-up	103	sarscov2_rbd_igg_arb_units	998.401
84	2nd follow-up	103	sarscov2_s2_igg_arb_units	1037.32
84	2nd follow-up	103	sarscov2_s1s2_igg_arb_units	3128.56
85	Sampling during hospitalization	23	id50	1770
85	Sampling during hospitalization	23	sarscov2_rbd_igg_arb_units	13.1313
85	Sampling during hospitalization	23	sarscov2_s2_igg_arb_units	116.634
85	Sampling during hospitalization	23	sarscov2_s1s2_igg_arb_units	126.447
85	1st follow-up	36	id50	160908
85	1st follow-up	36	sarscov2_rbd_igg_arb_units	1868.81
85	1st follow-up	36	sarscov2_s2_igg_arb_units	835.108
85	1st follow-up	36	sarscov2_s1s2_igg_arb_units	5129.24
85	2nd follow-up	125	id50	2019
85	2nd follow-up	125	sarscov2_rbd_igg_arb_units	1397.31
85	2nd follow-up	125	sarscov2_s2_igg_arb_units	498.528
85	2nd follow-up	125	sarscov2_s1s2_igg_arb_units	3074.91
85	3rd follow-up	210	id50	523
85	3rd follow-up	210	sarscov2_rbd_igg_arb_units	8493.71
85	3rd follow-up	210	sarscov2_s2_igg_arb_units	5011.42
85	3rd follow-up	210	sarscov2_s1s2_igg_arb_units	8451.02
86	Sampling during hospitalization	10	id50	474
86	Sampling during hospitalization	10	sarscov2_rbd_igg_arb_units	5.07554
86	Sampling during hospitalization	10	sarscov2_s2_igg_arb_units	0.887718
86	Sampling during hospitalization	10	sarscov2_s1s2_igg_arb_units	14.2315
86	1st follow-up	39	id50	1691
86	1st follow-up	39	sarscov2_rbd_igg_arb_units	2318.72
86	1st follow-up	39	sarscov2_s2_igg_arb_units	550.029
86	1st follow-up	39	sarscov2_s1s2_igg_arb_units	11287.3
86	2nd follow-up	99	id50	319
86	2nd follow-up	99	sarscov2_rbd_igg_arb_units	4828.06
86	2nd follow-up	99	sarscov2_s2_igg_arb_units	1399.2
86	2nd follow-up	99	sarscov2_s1s2_igg_arb_units	5757.64
88	Sampling during hospitalization	7	id50	163
88	Sampling during hospitalization	7	sarscov2_rbd_igg_arb_units	1.49459
88	Sampling during hospitalization	7	sarscov2_s2_igg_arb_units	3.05915
88	Sampling during hospitalization	7	sarscov2_s1s2_igg_arb_units	4.82452
88	1st follow-up	36	id50	1337
88	1st follow-up	36	sarscov2_rbd_igg_arb_units	842.219
88	1st follow-up	36	sarscov2_s2_igg_arb_units	327.382
88	1st follow-up	36	sarscov2_s1s2_igg_arb_units	4304.1
88	2nd follow-up	96	id50	636
88	2nd follow-up	96	sarscov2_rbd_igg_arb_units	1357.35
88	2nd follow-up	96	sarscov2_s2_igg_arb_units	310.219
88	2nd follow-up	96	sarscov2_s1s2_igg_arb_units	3935.24
89	Sampling during hospitalization	4	id50	10
89	Sampling during hospitalization	4	sarscov2_rbd_igg_arb_units	0.0385172
89	Sampling during hospitalization	4	sarscov2_s2_igg_arb_units	0.0719424
89	Sampling during hospitalization	4	sarscov2_s1s2_igg_arb_units	0.781086
90	Sampling during hospitalization	17	id50	54029
90	Sampling during hospitalization	17	sarscov2_rbd_igg_arb_units	43.0097
90	Sampling during hospitalization	17	sarscov2_s2_igg_arb_units	7571.29
90	Sampling during hospitalization	17	sarscov2_s1s2_igg_arb_units	25.6845
90	1st follow-up	58	id50	8613
90	1st follow-up	58	sarscov2_rbd_igg_arb_units	3605.7
90	1st follow-up	58	sarscov2_s2_igg_arb_units	4467.68
90	1st follow-up	58	sarscov2_s1s2_igg_arb_units	25346.4
90	2nd follow-up	70	id50	4554
90	2nd follow-up	70	sarscov2_rbd_igg_arb_units	5580.22
90	2nd follow-up	70	sarscov2_s2_igg_arb_units	2386.88
90	2nd follow-up	70	sarscov2_s1s2_igg_arb_units	25969.3
90	3rd follow-up	210	id50	1706
90	3rd follow-up	210	sarscov2_rbd_igg_arb_units	2923.03
90	3rd follow-up	210	sarscov2_s2_igg_arb_units	2817.82
90	3rd follow-up	210	sarscov2_s1s2_igg_arb_units	9778.85
91	Sampling during hospitalization	10	id50	50
91	Sampling during hospitalization	10	sarscov2_rbd_igg_arb_units	0.196811
91	Sampling during hospitalization	10	sarscov2_s2_igg_arb_units	1.75555
91	Sampling during hospitalization	10	sarscov2_s1s2_igg_arb_units	4.8239
91	1st follow-up	49	id50	3187
91	1st follow-up	49	sarscov2_rbd_igg_arb_units	1103.33
91	1st follow-up	49	sarscov2_s2_igg_arb_units	266.094
91	1st follow-up	49	sarscov2_s1s2_igg_arb_units	4778.37
91	2nd follow-up	105	id50	650
91	2nd follow-up	105	sarscov2_rbd_igg_arb_units	1091.16
91	2nd follow-up	105	sarscov2_s2_igg_arb_units	277.913
91	2nd follow-up	105	sarscov2_s1s2_igg_arb_units	2224.4
92	Sampling during hospitalization	15	id50	1317
92	Sampling during hospitalization	15	sarscov2_rbd_igg_arb_units	5.06436
92	Sampling during hospitalization	15	sarscov2_s2_igg_arb_units	36.3206
92	Sampling during hospitalization	15	sarscov2_s1s2_igg_arb_units	27.3194
92	1st follow-up	59	id50	6185
92	1st follow-up	59	sarscov2_rbd_igg_arb_units	1883.93
92	1st follow-up	59	sarscov2_s2_igg_arb_units	961.286
92	1st follow-up	59	sarscov2_s1s2_igg_arb_units	16204.6
92	2nd follow-up	115	id50	2011
92	2nd follow-up	115	sarscov2_rbd_igg_arb_units	1297.14
92	2nd follow-up	115	sarscov2_s2_igg_arb_units	719.953
92	2nd follow-up	115	sarscov2_s1s2_igg_arb_units	8905.8
92	3rd follow-up	206	id50	10898
92	3rd follow-up	206	sarscov2_rbd_igg_arb_units	4029.4
92	3rd follow-up	206	sarscov2_s2_igg_arb_units	25607.5
92	3rd follow-up	206	sarscov2_s1s2_igg_arb_units	6576.15
93	Sampling during hospitalization	3	id50	10
93	Sampling during hospitalization	3	sarscov2_rbd_igg_arb_units	0.0441054
93	Sampling during hospitalization	3	sarscov2_s2_igg_arb_units	0.0557061
93	Sampling during hospitalization	3	sarscov2_s1s2_igg_arb_units	0.811344
93	1st follow-up	42	id50	16974
93	1st follow-up	42	sarscov2_rbd_igg_arb_units	6116.26
93	1st follow-up	42	sarscov2_s2_igg_arb_units	1275.12
93	1st follow-up	42	sarscov2_s1s2_igg_arb_units	13825.2
93	2nd follow-up	99	id50	1188
93	2nd follow-up	99	sarscov2_rbd_igg_arb_units	3507.79
93	2nd follow-up	99	sarscov2_s2_igg_arb_units	1150.22
93	2nd follow-up	99	sarscov2_s1s2_igg_arb_units	5175.11
94	Sampling during hospitalization	4	id50	10
94	Sampling during hospitalization	4	sarscov2_rbd_igg_arb_units	0.0249289
94	Sampling during hospitalization	4	sarscov2_s2_igg_arb_units	0.00945916
94	Sampling during hospitalization	4	sarscov2_s1s2_igg_arb_units	0.0697153
94	1st follow-up	42	id50	10
94	1st follow-up	42	sarscov2_rbd_igg_arb_units	0.116487
94	1st follow-up	42	sarscov2_s2_igg_arb_units	0.028911
94	1st follow-up	42	sarscov2_s1s2_igg_arb_units	0.16
94	2nd follow-up	100	id50	10
94	2nd follow-up	100	sarscov2_rbd_igg_arb_units	0.0453191
94	2nd follow-up	100	sarscov2_s2_igg_arb_units	0.015936
94	2nd follow-up	100	sarscov2_s1s2_igg_arb_units	6.64726
95	Sampling during hospitalization	14	id50	10
95	Sampling during hospitalization	14	sarscov2_rbd_igg_arb_units	1.60828
95	Sampling during hospitalization	14	sarscov2_s2_igg_arb_units	0.702438
95	Sampling during hospitalization	14	sarscov2_s1s2_igg_arb_units	4.83323
97	Sampling during hospitalization	20	id50	3271
97	Sampling during hospitalization	20	sarscov2_rbd_igg_arb_units	375.869
97	Sampling during hospitalization	20	sarscov2_s2_igg_arb_units	296.936
97	Sampling during hospitalization	20	sarscov2_s1s2_igg_arb_units	72.4909
97	1st follow-up	40	id50	3197
97	1st follow-up	40	sarscov2_rbd_igg_arb_units	879.239
97	1st follow-up	40	sarscov2_s2_igg_arb_units	245.813
97	1st follow-up	40	sarscov2_s1s2_igg_arb_units	3573.08
98	Sampling during hospitalization	14	id50	3313
98	Sampling during hospitalization	14	sarscov2_rbd_igg_arb_units	19.3263
98	Sampling during hospitalization	14	sarscov2_s2_igg_arb_units	41.5621
98	Sampling during hospitalization	14	sarscov2_s1s2_igg_arb_units	19.9344
98	1st follow-up	42	id50	5188
98	1st follow-up	42	sarscov2_rbd_igg_arb_units	734.376
98	1st follow-up	42	sarscov2_s2_igg_arb_units	242.016
98	1st follow-up	42	sarscov2_s1s2_igg_arb_units	4153.81
98	2nd follow-up	99	id50	2014
98	2nd follow-up	99	sarscov2_rbd_igg_arb_units	2721.7
98	2nd follow-up	99	sarscov2_s2_igg_arb_units	494.536
98	2nd follow-up	99	sarscov2_s1s2_igg_arb_units	5242.26
98	3rd follow-up	200	id50	2040
98	3rd follow-up	200	sarscov2_rbd_igg_arb_units	1503.02
98	3rd follow-up	200	sarscov2_s2_igg_arb_units	510.647
98	3rd follow-up	200	sarscov2_s1s2_igg_arb_units	3244.82
101	Sampling during hospitalization	9	id50	44
101	Sampling during hospitalization	9	sarscov2_rbd_igg_arb_units	0.184706
101	Sampling during hospitalization	9	sarscov2_s2_igg_arb_units	768.063
101	Sampling during hospitalization	9	sarscov2_s1s2_igg_arb_units	2.31423
101	1st follow-up	37	id50	547
101	1st follow-up	37	sarscov2_rbd_igg_arb_units	31.1608
101	1st follow-up	37	sarscov2_s2_igg_arb_units	1338.81
101	1st follow-up	37	sarscov2_s1s2_igg_arb_units	146.562
101	2nd follow-up	95	id50	10
101	2nd follow-up	95	sarscov2_rbd_igg_arb_units	42.2219
101	2nd follow-up	95	sarscov2_s2_igg_arb_units	1007.23
101	2nd follow-up	95	sarscov2_s1s2_igg_arb_units	170.189
101	3rd follow-up	188	id50	51
101	3rd follow-up	188	sarscov2_rbd_igg_arb_units	70.0463
101	3rd follow-up	188	sarscov2_s2_igg_arb_units	1079.86
101	3rd follow-up	188	sarscov2_s1s2_igg_arb_units	163.579
102	Sampling during hospitalization	8	id50	10
102	Sampling during hospitalization	8	sarscov2_rbd_igg_arb_units	0.0643944
102	Sampling during hospitalization	8	sarscov2_s2_igg_arb_units	0.0724513
102	Sampling during hospitalization	8	sarscov2_s1s2_igg_arb_units	0.899418
103	Sampling during hospitalization	12	id50	10
103	Sampling during hospitalization	12	sarscov2_rbd_igg_arb_units	0.084248
103	Sampling during hospitalization	12	sarscov2_s2_igg_arb_units	0.0187228
103	Sampling during hospitalization	12	sarscov2_s1s2_igg_arb_units	0.0352716
104	Sampling during hospitalization	5	id50	6039
104	Sampling during hospitalization	5	sarscov2_rbd_igg_arb_units	19.3211
104	Sampling during hospitalization	5	sarscov2_s2_igg_arb_units	7484.77
104	Sampling during hospitalization	5	sarscov2_s1s2_igg_arb_units	46.7593
106	Sampling during hospitalization	10	id50	92
106	Sampling during hospitalization	10	sarscov2_rbd_igg_arb_units	11.8985
106	Sampling during hospitalization	10	sarscov2_s2_igg_arb_units	1.62087
106	Sampling during hospitalization	10	sarscov2_s1s2_igg_arb_units	30.8595
107	Sampling during hospitalization	10	id50	385
107	Sampling during hospitalization	10	sarscov2_rbd_igg_arb_units	0.242496
107	Sampling during hospitalization	10	sarscov2_s2_igg_arb_units	4.87213
107	Sampling during hospitalization	10	sarscov2_s1s2_igg_arb_units	2.86462
107	1st follow-up	38	id50	693
107	1st follow-up	38	sarscov2_rbd_igg_arb_units	1164.99
107	1st follow-up	38	sarscov2_s2_igg_arb_units	59.2905
107	1st follow-up	38	sarscov2_s1s2_igg_arb_units	4006.47
107	2nd follow-up	98	id50	227
107	2nd follow-up	98	sarscov2_rbd_igg_arb_units	1174.35
107	2nd follow-up	98	sarscov2_s2_igg_arb_units	1307.41
107	2nd follow-up	98	sarscov2_s1s2_igg_arb_units	4485.92
108	Sampling during hospitalization	4	id50	10
108	Sampling during hospitalization	4	sarscov2_rbd_igg_arb_units	0.0192419
108	Sampling during hospitalization	4	sarscov2_s2_igg_arb_units	0.00726234
108	Sampling during hospitalization	4	sarscov2_s1s2_igg_arb_units	0.146405
109	Sampling during hospitalization	16	id50	472
109	Sampling during hospitalization	16	sarscov2_rbd_igg_arb_units	34.5039
109	Sampling during hospitalization	16	sarscov2_s2_igg_arb_units	60.1384
109	Sampling during hospitalization	16	sarscov2_s1s2_igg_arb_units	118.29
111	Sampling during hospitalization	15	id50	10559
111	Sampling during hospitalization	15	sarscov2_rbd_igg_arb_units	72.397
111	Sampling during hospitalization	15	sarscov2_s2_igg_arb_units	102.632
111	Sampling during hospitalization	15	sarscov2_s1s2_igg_arb_units	160.569
112	Sampling during hospitalization	9	id50	10
112	Sampling during hospitalization	9	sarscov2_rbd_igg_arb_units	0.0511609
112	Sampling during hospitalization	9	sarscov2_s2_igg_arb_units	8.56707
112	Sampling during hospitalization	9	sarscov2_s1s2_igg_arb_units	50.7969
112	1st follow-up	34	id50	28144
112	1st follow-up	34	sarscov2_rbd_igg_arb_units	7005.39
112	1st follow-up	34	sarscov2_s2_igg_arb_units	30986.7
112	1st follow-up	34	sarscov2_s1s2_igg_arb_units	24415.8
112	2nd follow-up	90	id50	10
112	2nd follow-up	90	sarscov2_rbd_igg_arb_units	0.437269
112	2nd follow-up	90	sarscov2_s2_igg_arb_units	11.9815
112	2nd follow-up	90	sarscov2_s1s2_igg_arb_units	30.9072
113	Sampling during hospitalization	6	id50	10
113	Sampling during hospitalization	6	sarscov2_rbd_igg_arb_units	0.0256082
113	Sampling during hospitalization	6	sarscov2_s2_igg_arb_units	0.00734902
113	Sampling during hospitalization	6	sarscov2_s1s2_igg_arb_units	0.157782
113	1st follow-up	45	id50	2781
113	1st follow-up	45	sarscov2_rbd_igg_arb_units	253.289
113	1st follow-up	45	sarscov2_s2_igg_arb_units	43.5676
113	1st follow-up	45	sarscov2_s1s2_igg_arb_units	4009.65
113	2nd follow-up	104	id50	575
113	2nd follow-up	104	sarscov2_rbd_igg_arb_units	733.972
113	2nd follow-up	104	sarscov2_s2_igg_arb_units	461.591
113	2nd follow-up	104	sarscov2_s1s2_igg_arb_units	5102.66
114	Sampling during hospitalization	14	id50	12411
114	Sampling during hospitalization	14	sarscov2_rbd_igg_arb_units	52.5849
114	Sampling during hospitalization	14	sarscov2_s2_igg_arb_units	173.644
114	Sampling during hospitalization	14	sarscov2_s1s2_igg_arb_units	45.189
114	1st follow-up	39	id50	3723
114	1st follow-up	39	sarscov2_rbd_igg_arb_units	2247.63
114	1st follow-up	39	sarscov2_s2_igg_arb_units	340.843
114	1st follow-up	39	sarscov2_s1s2_igg_arb_units	7739.37
114	2nd follow-up	99	id50	828
114	2nd follow-up	99	sarscov2_rbd_igg_arb_units	2030.61
114	2nd follow-up	99	sarscov2_s2_igg_arb_units	245.615
114	2nd follow-up	99	sarscov2_s1s2_igg_arb_units	2239.21
115	Sampling during hospitalization	6	id50	410
115	Sampling during hospitalization	6	sarscov2_rbd_igg_arb_units	0.865963
115	Sampling during hospitalization	6	sarscov2_s2_igg_arb_units	13.9853
115	Sampling during hospitalization	6	sarscov2_s1s2_igg_arb_units	5.87028
115	1st follow-up	42	id50	13540
115	1st follow-up	42	sarscov2_rbd_igg_arb_units	7481.15
115	1st follow-up	42	sarscov2_s2_igg_arb_units	3268.92
115	1st follow-up	42	sarscov2_s1s2_igg_arb_units	21998.7
115	2nd follow-up	96	id50	4029
115	2nd follow-up	96	sarscov2_rbd_igg_arb_units	7274.33
115	2nd follow-up	96	sarscov2_s2_igg_arb_units	3186.81
115	2nd follow-up	96	sarscov2_s1s2_igg_arb_units	11138.5
116	Sampling during hospitalization	9	id50	1563
116	Sampling during hospitalization	9	sarscov2_rbd_igg_arb_units	74.4908
116	Sampling during hospitalization	9	sarscov2_s2_igg_arb_units	158.467
116	Sampling during hospitalization	9	sarscov2_s1s2_igg_arb_units	40.8767
116	1st follow-up	43	id50	4797
116	1st follow-up	43	sarscov2_rbd_igg_arb_units	5283.53
116	1st follow-up	43	sarscov2_s2_igg_arb_units	432.8
116	1st follow-up	43	sarscov2_s1s2_igg_arb_units	24981.1
116	2nd follow-up	101	id50	642
116	2nd follow-up	101	sarscov2_rbd_igg_arb_units	2328.15
116	2nd follow-up	101	sarscov2_s2_igg_arb_units	391.454
116	2nd follow-up	101	sarscov2_s1s2_igg_arb_units	10195.7
117	Sampling during hospitalization	25	id50	1191
117	Sampling during hospitalization	25	sarscov2_rbd_igg_arb_units	12.8016
117	Sampling during hospitalization	25	sarscov2_s2_igg_arb_units	1.26894
117	Sampling during hospitalization	25	sarscov2_s1s2_igg_arb_units	26.8255
118	Sampling during hospitalization	6	id50	10
118	Sampling during hospitalization	6	sarscov2_rbd_igg_arb_units	0.0942068
118	Sampling during hospitalization	6	sarscov2_s2_igg_arb_units	0.00372928
118	Sampling during hospitalization	6	sarscov2_s1s2_igg_arb_units	0.231635
118	1st follow-up	51	id50	595
118	1st follow-up	51	sarscov2_rbd_igg_arb_units	273.049
118	1st follow-up	51	sarscov2_s2_igg_arb_units	704.633
118	1st follow-up	51	sarscov2_s1s2_igg_arb_units	1658.12
118	2nd follow-up	62	id50	487
118	2nd follow-up	62	sarscov2_rbd_igg_arb_units	1984.01
118	2nd follow-up	62	sarscov2_s2_igg_arb_units	178.25
118	2nd follow-up	62	sarscov2_s1s2_igg_arb_units	16063.1
119	Sampling during hospitalization	10	id50	995
119	Sampling during hospitalization	10	sarscov2_rbd_igg_arb_units	7.88448
119	Sampling during hospitalization	10	sarscov2_s2_igg_arb_units	17.048
119	Sampling during hospitalization	10	sarscov2_s1s2_igg_arb_units	21.2681
119	1st follow-up	35	id50	1025
119	1st follow-up	35	sarscov2_rbd_igg_arb_units	1237.87
119	1st follow-up	35	sarscov2_s2_igg_arb_units	213.345
119	1st follow-up	35	sarscov2_s1s2_igg_arb_units	3336.95
119	2nd follow-up	95	id50	442
119	2nd follow-up	95	sarscov2_rbd_igg_arb_units	328.793
119	2nd follow-up	95	sarscov2_s2_igg_arb_units	217.101
119	2nd follow-up	95	sarscov2_s1s2_igg_arb_units	829.402
120	Sampling during hospitalization	18	id50	5516
120	Sampling during hospitalization	18	sarscov2_rbd_igg_arb_units	52.7989
120	Sampling during hospitalization	18	sarscov2_s2_igg_arb_units	1497.09
120	Sampling during hospitalization	18	sarscov2_s1s2_igg_arb_units	70.2371
120	1st follow-up	69	id50	3593
120	1st follow-up	69	sarscov2_rbd_igg_arb_units	12817.7
120	1st follow-up	69	sarscov2_s2_igg_arb_units	3117.29
120	1st follow-up	69	sarscov2_s1s2_igg_arb_units	19891.6
120	2nd follow-up	93	id50	2175
120	2nd follow-up	93	sarscov2_rbd_igg_arb_units	10762.1
120	2nd follow-up	93	sarscov2_s2_igg_arb_units	2863.65
120	2nd follow-up	93	sarscov2_s1s2_igg_arb_units	16459.3
122	Sampling during hospitalization	4	id50	10
122	Sampling during hospitalization	4	sarscov2_rbd_igg_arb_units	0.0671639
122	Sampling during hospitalization	4	sarscov2_s2_igg_arb_units	0.0459837
122	Sampling during hospitalization	4	sarscov2_s1s2_igg_arb_units	0.525468
122	1st follow-up	37	id50	3515
122	1st follow-up	37	sarscov2_rbd_igg_arb_units	1002.54
122	1st follow-up	37	sarscov2_s2_igg_arb_units	467.534
122	1st follow-up	37	sarscov2_s1s2_igg_arb_units	10822.8
122	2nd follow-up	92	id50	576
122	2nd follow-up	92	sarscov2_rbd_igg_arb_units	3570.08
122	2nd follow-up	92	sarscov2_s2_igg_arb_units	399.141
122	2nd follow-up	92	sarscov2_s1s2_igg_arb_units	8576.76
124	Sampling during hospitalization	2	id50	10
124	Sampling during hospitalization	2	sarscov2_rbd_igg_arb_units	0.0185003
124	Sampling during hospitalization	2	sarscov2_s2_igg_arb_units	0.0277307
124	Sampling during hospitalization	2	sarscov2_s1s2_igg_arb_units	0.0819645
125	Sampling during hospitalization	5	id50	292
125	Sampling during hospitalization	5	sarscov2_rbd_igg_arb_units	2.9559
125	Sampling during hospitalization	5	sarscov2_s2_igg_arb_units	36.7439
125	Sampling during hospitalization	5	sarscov2_s1s2_igg_arb_units	4.16432
126	Sampling during hospitalization	9	id50	238
126	Sampling during hospitalization	9	sarscov2_rbd_igg_arb_units	3.05925
126	Sampling during hospitalization	9	sarscov2_s2_igg_arb_units	1.54527
126	Sampling during hospitalization	9	sarscov2_s1s2_igg_arb_units	6.72201
126	1st follow-up	37	id50	1844
126	1st follow-up	37	sarscov2_rbd_igg_arb_units	1224.52
126	1st follow-up	37	sarscov2_s2_igg_arb_units	140.404
126	1st follow-up	37	sarscov2_s1s2_igg_arb_units	6831.26
126	2nd follow-up	96	id50	442
126	2nd follow-up	96	sarscov2_rbd_igg_arb_units	2619.33
126	2nd follow-up	96	sarscov2_s2_igg_arb_units	295.814
126	2nd follow-up	96	sarscov2_s1s2_igg_arb_units	8024.34
130	Sampling during hospitalization	32	id50	779
130	Sampling during hospitalization	32	sarscov2_rbd_igg_arb_units	20.0147
130	Sampling during hospitalization	32	sarscov2_s2_igg_arb_units	249.897
130	Sampling during hospitalization	32	sarscov2_s1s2_igg_arb_units	67.382
131	Sampling during hospitalization	4	id50	10
131	Sampling during hospitalization	4	sarscov2_rbd_igg_arb_units	0.021016
131	Sampling during hospitalization	4	sarscov2_s2_igg_arb_units	0.364654
131	Sampling during hospitalization	4	sarscov2_s1s2_igg_arb_units	0.0621773
132	Sampling during hospitalization	5	id50	10
132	Sampling during hospitalization	5	sarscov2_rbd_igg_arb_units	0.00583314
132	Sampling during hospitalization	5	sarscov2_s2_igg_arb_units	0.066042
132	Sampling during hospitalization	5	sarscov2_s1s2_igg_arb_units	0.143733
133	Sampling during hospitalization	16	id50	4314
133	Sampling during hospitalization	16	sarscov2_rbd_igg_arb_units	35.8154
133	Sampling during hospitalization	16	sarscov2_s2_igg_arb_units	140.168
133	Sampling during hospitalization	16	sarscov2_s1s2_igg_arb_units	58.8985
133	1st follow-up	60	id50	1016
133	1st follow-up	60	sarscov2_rbd_igg_arb_units	2319.74
133	1st follow-up	60	sarscov2_s2_igg_arb_units	2868.46
133	1st follow-up	60	sarscov2_s1s2_igg_arb_units	5890.06
133	2nd follow-up	96	id50	819
133	2nd follow-up	96	sarscov2_rbd_igg_arb_units	2698.13
133	2nd follow-up	96	sarscov2_s2_igg_arb_units	1967.5
133	2nd follow-up	96	sarscov2_s1s2_igg_arb_units	5673.68
135	Sampling during hospitalization	10	id50	10
135	Sampling during hospitalization	10	sarscov2_rbd_igg_arb_units	0.102597
135	Sampling during hospitalization	10	sarscov2_s2_igg_arb_units	1.06039
135	Sampling during hospitalization	10	sarscov2_s1s2_igg_arb_units	0.748726
135	1st follow-up	43	id50	6389
135	1st follow-up	43	sarscov2_rbd_igg_arb_units	1163.89
135	1st follow-up	43	sarscov2_s2_igg_arb_units	413.796
135	1st follow-up	43	sarscov2_s1s2_igg_arb_units	14510.5
135	2nd follow-up	99	id50	760
135	2nd follow-up	99	sarscov2_rbd_igg_arb_units	5149.08
135	2nd follow-up	99	sarscov2_s2_igg_arb_units	492.092
135	2nd follow-up	99	sarscov2_s1s2_igg_arb_units	12851.1
136	Sampling during hospitalization	31	id50	1410
136	Sampling during hospitalization	31	sarscov2_rbd_igg_arb_units	88.0407
136	Sampling during hospitalization	31	sarscov2_s2_igg_arb_units	206.737
136	Sampling during hospitalization	31	sarscov2_s1s2_igg_arb_units	135.183
137	Sampling during hospitalization	13	id50	1009
137	Sampling during hospitalization	13	sarscov2_rbd_igg_arb_units	11.225
137	Sampling during hospitalization	13	sarscov2_s2_igg_arb_units	4.81055
137	Sampling during hospitalization	13	sarscov2_s1s2_igg_arb_units	56.2333
137	1st follow-up	42	id50	6368
137	1st follow-up	42	sarscov2_rbd_igg_arb_units	5371.84
137	1st follow-up	42	sarscov2_s2_igg_arb_units	5022.12
137	1st follow-up	42	sarscov2_s1s2_igg_arb_units	25652.5
137	2nd follow-up	95	id50	2025
137	2nd follow-up	95	sarscov2_rbd_igg_arb_units	2156.23
137	2nd follow-up	95	sarscov2_s2_igg_arb_units	1527.13
137	2nd follow-up	95	sarscov2_s1s2_igg_arb_units	5296.31
140	Sampling during hospitalization	5	id50	10
140	Sampling during hospitalization	5	sarscov2_rbd_igg_arb_units	0.0029551
140	Sampling during hospitalization	5	sarscov2_s2_igg_arb_units	0.00792988
140	Sampling during hospitalization	5	sarscov2_s1s2_igg_arb_units	0.0238586
141	Sampling during hospitalization	11	id50	523
141	Sampling during hospitalization	11	sarscov2_rbd_igg_arb_units	14.4711
141	Sampling during hospitalization	11	sarscov2_s2_igg_arb_units	10.5572
141	Sampling during hospitalization	11	sarscov2_s1s2_igg_arb_units	105.663
141	1st follow-up	34	id50	1275
141	1st follow-up	34	sarscov2_rbd_igg_arb_units	2667.87
141	1st follow-up	34	sarscov2_s2_igg_arb_units	180.19
141	1st follow-up	34	sarscov2_s1s2_igg_arb_units	16673.5
141	2nd follow-up	93	id50	272
141	2nd follow-up	93	sarscov2_rbd_igg_arb_units	3050.68
141	2nd follow-up	93	sarscov2_s2_igg_arb_units	237.465
141	2nd follow-up	93	sarscov2_s1s2_igg_arb_units	9010.31
142	Sampling during hospitalization	22	id50	1248
142	Sampling during hospitalization	22	sarscov2_rbd_igg_arb_units	897.421
142	Sampling during hospitalization	22	sarscov2_s2_igg_arb_units	306.819
142	Sampling during hospitalization	22	sarscov2_s1s2_igg_arb_units	6731.88
144	Sampling during hospitalization	5	id50	10
144	Sampling during hospitalization	5	sarscov2_rbd_igg_arb_units	0.0698923
144	Sampling during hospitalization	5	sarscov2_s2_igg_arb_units	0.328035
144	Sampling during hospitalization	5	sarscov2_s1s2_igg_arb_units	0.895823
144	1st follow-up	28	id50	3517
144	1st follow-up	28	sarscov2_rbd_igg_arb_units	805.407
144	1st follow-up	28	sarscov2_s2_igg_arb_units	302.361
144	1st follow-up	28	sarscov2_s1s2_igg_arb_units	4360.68
144	2nd follow-up	87	id50	425
144	2nd follow-up	87	sarscov2_rbd_igg_arb_units	1437.97
144	2nd follow-up	87	sarscov2_s2_igg_arb_units	590.233
144	2nd follow-up	87	sarscov2_s1s2_igg_arb_units	2631.06
145	Sampling during hospitalization	10	id50	10
145	Sampling during hospitalization	10	sarscov2_rbd_igg_arb_units	0.940735
145	Sampling during hospitalization	10	sarscov2_s2_igg_arb_units	0.0100663
145	Sampling during hospitalization	10	sarscov2_s1s2_igg_arb_units	0.0322144
146	Sampling during hospitalization	31	id50	3005
146	Sampling during hospitalization	31	sarscov2_rbd_igg_arb_units	239.607
146	Sampling during hospitalization	31	sarscov2_s2_igg_arb_units	7.96505
146	Sampling during hospitalization	31	sarscov2_s1s2_igg_arb_units	133.842
147	Sampling during hospitalization	31	id50	6964
147	Sampling during hospitalization	31	sarscov2_rbd_igg_arb_units	1413.42
147	Sampling during hospitalization	31	sarscov2_s2_igg_arb_units	1748.42
147	Sampling during hospitalization	31	sarscov2_s1s2_igg_arb_units	13603.5
148	Sampling during hospitalization	31	id50	3494
148	Sampling during hospitalization	31	sarscov2_rbd_igg_arb_units	337.694
148	Sampling during hospitalization	31	sarscov2_s2_igg_arb_units	3903.53
148	Sampling during hospitalization	31	sarscov2_s1s2_igg_arb_units	151.77
148	1st follow-up	53	id50	4334
148	1st follow-up	53	sarscov2_rbd_igg_arb_units	46543.4
148	1st follow-up	53	sarscov2_s2_igg_arb_units	16485.2
148	1st follow-up	53	sarscov2_s1s2_igg_arb_units	46943
148	2nd follow-up	105	id50	1818
148	2nd follow-up	105	sarscov2_rbd_igg_arb_units	36812.2
148	2nd follow-up	105	sarscov2_s2_igg_arb_units	6395.82
148	2nd follow-up	105	sarscov2_s1s2_igg_arb_units	33129.2
148	3rd follow-up	195	id50	525
148	3rd follow-up	195	sarscov2_rbd_igg_arb_units	14009
148	3rd follow-up	195	sarscov2_s2_igg_arb_units	3873.67
148	3rd follow-up	195	sarscov2_s1s2_igg_arb_units	14220.7
149	Sampling during hospitalization	7	id50	10
149	Sampling during hospitalization	7	sarscov2_rbd_igg_arb_units	6.36589
149	Sampling during hospitalization	7	sarscov2_s2_igg_arb_units	371.663
149	Sampling during hospitalization	7	sarscov2_s1s2_igg_arb_units	110.774
150	Sampling during hospitalization	5	id50	10
150	Sampling during hospitalization	5	sarscov2_rbd_igg_arb_units	0.0304584
150	Sampling during hospitalization	5	sarscov2_s2_igg_arb_units	0.0166539
150	Sampling during hospitalization	5	sarscov2_s1s2_igg_arb_units	0.10503
152	Sampling during hospitalization	22	id50	10
152	Sampling during hospitalization	22	sarscov2_rbd_igg_arb_units	0.0303222
152	Sampling during hospitalization	22	sarscov2_s2_igg_arb_units	0.106027
152	Sampling during hospitalization	22	sarscov2_s1s2_igg_arb_units	0.414572
153	Sampling during hospitalization	8	id50	841
153	Sampling during hospitalization	8	sarscov2_rbd_igg_arb_units	6.96826
153	Sampling during hospitalization	8	sarscov2_s2_igg_arb_units	273.093
153	Sampling during hospitalization	8	sarscov2_s1s2_igg_arb_units	56.4882
154	Sampling during hospitalization	38	id50	10
154	Sampling during hospitalization	38	sarscov2_rbd_igg_arb_units	42.0663
154	Sampling during hospitalization	38	sarscov2_s2_igg_arb_units	195.256
154	Sampling during hospitalization	38	sarscov2_s1s2_igg_arb_units	148.447
155	Sampling during hospitalization	18	id50	10
155	Sampling during hospitalization	18	sarscov2_rbd_igg_arb_units	0.00933096
155	Sampling during hospitalization	18	sarscov2_s2_igg_arb_units	7.492
155	Sampling during hospitalization	18	sarscov2_s1s2_igg_arb_units	36.4891
156	Sampling during hospitalization	13	id50	508
156	Sampling during hospitalization	13	sarscov2_rbd_igg_arb_units	13.356
156	Sampling during hospitalization	13	sarscov2_s2_igg_arb_units	17.4803
156	Sampling during hospitalization	13	sarscov2_s1s2_igg_arb_units	111.238
8	Sampling during hospitalization	3	id50	10
8	Sampling during hospitalization	3	sarscov2_rbd_igg_arb_units	0.04
8	Sampling during hospitalization	3	sarscov2_s2_igg_arb_units	2.73997
8	Sampling during hospitalization	3	sarscov2_s1s2_igg_arb_units	3.42
1	1st follow-up	47	id50	10
1	1st follow-up	47	sarscov2_rbd_igg_arb_units	16.4316
1	1st follow-up	47	sarscov2_s2_igg_arb_units	94.2705
1	1st follow-up	47	sarscov2_s1s2_igg_arb_units	39.7733
2	1st follow-up	22	id50	320
2	1st follow-up	22	sarscov2_rbd_igg_arb_units	35.5095
2	1st follow-up	22	sarscov2_s2_igg_arb_units	54.6037
2	1st follow-up	22	sarscov2_s1s2_igg_arb_units	85.3274
3	1st follow-up	46	id50	831
3	1st follow-up	46	sarscov2_rbd_igg_arb_units	81.539
3	1st follow-up	46	sarscov2_s2_igg_arb_units	224.033
3	1st follow-up	46	sarscov2_s1s2_igg_arb_units	158.828
4	1st follow-up	69	id50	728
4	1st follow-up	69	sarscov2_rbd_igg_arb_units	291.728
4	1st follow-up	69	sarscov2_s2_igg_arb_units	117.121
4	1st follow-up	69	sarscov2_s1s2_igg_arb_units	122.08
5	1st follow-up	90	id50	754
5	1st follow-up	90	sarscov2_rbd_igg_arb_units	150.845
5	1st follow-up	90	sarscov2_s2_igg_arb_units	60.6854
5	1st follow-up	90	sarscov2_s1s2_igg_arb_units	99.9428
6	1st follow-up	79	id50	10
6	1st follow-up	79	sarscov2_rbd_igg_arb_units	29.2911
6	1st follow-up	79	sarscov2_s2_igg_arb_units	3.10975
6	1st follow-up	79	sarscov2_s1s2_igg_arb_units	36.5647
7	1st follow-up	90	id50	106
7	1st follow-up	90	sarscov2_rbd_igg_arb_units	213.917
7	1st follow-up	90	sarscov2_s2_igg_arb_units	147.12
7	1st follow-up	90	sarscov2_s1s2_igg_arb_units	124.045
158	1st follow-up	25	id50	6682
158	1st follow-up	25	sarscov2_rbd_igg_arb_units	599.168
158	1st follow-up	25	sarscov2_s2_igg_arb_units	1176.89
158	1st follow-up	25	sarscov2_s1s2_igg_arb_units	6986.62
158	2nd follow-up	76	id50	1489
158	2nd follow-up	76	sarscov2_rbd_igg_arb_units	630.744
158	2nd follow-up	76	sarscov2_s2_igg_arb_units	737.198
158	2nd follow-up	76	sarscov2_s1s2_igg_arb_units	5945.19
158	3rd follow-up	214	id50	340.025
158	3rd follow-up	214	sarscov2_rbd_igg_arb_units	816.469
158	3rd follow-up	214	sarscov2_s2_igg_arb_units	2633.36
158	3rd follow-up	214	sarscov2_s1s2_igg_arb_units	3857.72
159	1st follow-up	65	id50	1531
159	1st follow-up	65	sarscov2_rbd_igg_arb_units	2.63095
159	1st follow-up	65	sarscov2_s2_igg_arb_units	6.30408
159	1st follow-up	65	sarscov2_s1s2_igg_arb_units	7.89456
159	2nd follow-up	138	id50	200
159	2nd follow-up	138	sarscov2_rbd_igg_arb_units	13.8543
159	2nd follow-up	138	sarscov2_s2_igg_arb_units	42.0995
159	2nd follow-up	138	sarscov2_s1s2_igg_arb_units	18.6919
159	4th follow-up	250	id50	198
159	4th follow-up	250	sarscov2_rbd_igg_arb_units	9.7
159	4th follow-up	250	sarscov2_s2_igg_arb_units	70.6247
159	4th follow-up	250	sarscov2_s1s2_igg_arb_units	12.2811
9	1st follow-up	53	id50	317
9	1st follow-up	53	sarscov2_rbd_igg_arb_units	129.453
9	1st follow-up	53	sarscov2_s2_igg_arb_units	255.561
9	1st follow-up	53	sarscov2_s1s2_igg_arb_units	1269.71
9	2nd follow-up	82	id50	147
9	2nd follow-up	82	sarscov2_rbd_igg_arb_units	122.001
9	2nd follow-up	82	sarscov2_s2_igg_arb_units	425.347
9	2nd follow-up	82	sarscov2_s1s2_igg_arb_units	1084.07
9	3rd follow-up	145	id50	10
9	3rd follow-up	145	sarscov2_rbd_igg_arb_units	130.656
9	3rd follow-up	145	sarscov2_s2_igg_arb_units	1278.14
9	3rd follow-up	145	sarscov2_s1s2_igg_arb_units	706.346
9	4th follow-up	199	id50	77
9	4th follow-up	199	sarscov2_rbd_igg_arb_units	203.606
9	4th follow-up	199	sarscov2_s2_igg_arb_units	1435.51
9	4th follow-up	199	sarscov2_s1s2_igg_arb_units	1000.18
9	5th follow-up	242	id50	44
9	5th follow-up	242	sarscov2_rbd_igg_arb_units	277.012
9	5th follow-up	242	sarscov2_s2_igg_arb_units	2656.82
9	5th follow-up	242	sarscov2_s1s2_igg_arb_units	1080.16
157	1st follow-up	32	id50	198
157	1st follow-up	32	sarscov2_rbd_igg_arb_units	40.9516
157	1st follow-up	32	sarscov2_s2_igg_arb_units	11.297
157	1st follow-up	32	sarscov2_s1s2_igg_arb_units	86.0056
157	2nd follow-up	97	id50	1461
157	2nd follow-up	97	sarscov2_rbd_igg_arb_units	218.219
157	2nd follow-up	97	sarscov2_s2_igg_arb_units	58.225
157	2nd follow-up	97	sarscov2_s1s2_igg_arb_units	128.741
157	4th follow-up	218	id50	155
157	4th follow-up	218	sarscov2_rbd_igg_arb_units	368.59
157	4th follow-up	218	sarscov2_s2_igg_arb_units	279.303
157	4th follow-up	218	sarscov2_s1s2_igg_arb_units	199.545
10	1st follow-up	34	id50	189
10	1st follow-up	34	sarscov2_rbd_igg_arb_units	15.0768
10	1st follow-up	34	sarscov2_s2_igg_arb_units	21.0594
10	1st follow-up	34	sarscov2_s1s2_igg_arb_units	48.4492
10	2nd follow-up	85	id50	139
10	2nd follow-up	85	sarscov2_rbd_igg_arb_units	64.6025
10	2nd follow-up	85	sarscov2_s2_igg_arb_units	148.971
10	2nd follow-up	85	sarscov2_s1s2_igg_arb_units	62.1984
10	4th follow-up	218	id50	55
10	4th follow-up	218	sarscov2_rbd_igg_arb_units	242.76
10	4th follow-up	218	sarscov2_s2_igg_arb_units	266.762
10	4th follow-up	218	sarscov2_s1s2_igg_arb_units	108.014
14	3rd follow-up	234	id50	4851.25
14	3rd follow-up	234	sarscov2_rbd_igg_arb_units	7827.58
14	3rd follow-up	234	sarscov2_s2_igg_arb_units	8078.42
14	3rd follow-up	234	sarscov2_s1s2_igg_arb_units	11725.1
42	3rd follow-up	221	id50	4253.3
42	3rd follow-up	221	sarscov2_rbd_igg_arb_units	27763.9
42	3rd follow-up	221	sarscov2_s2_igg_arb_units	6723.51
42	3rd follow-up	221	sarscov2_s1s2_igg_arb_units	8718.25
50	3rd follow-up	214	id50	1272.9
50	3rd follow-up	214	sarscov2_rbd_igg_arb_units	21891.1
50	3rd follow-up	214	sarscov2_s2_igg_arb_units	3388.09
50	3rd follow-up	214	sarscov2_s1s2_igg_arb_units	6861.75
57	3rd follow-up	214	id50
57	3rd follow-up	214	sarscov2_rbd_igg_arb_units	8035.87
57	3rd follow-up	214	sarscov2_s2_igg_arb_units	7373.39
57	3rd follow-up	214	sarscov2_s1s2_igg_arb_units	9383.2
70	3rd follow-up	219	id50	4303.17
70	3rd follow-up	219	sarscov2_rbd_igg_arb_units	13266.8
70	3rd follow-up	219	sarscov2_s2_igg_arb_units	7921.27
70	3rd follow-up	219	sarscov2_s1s2_igg_arb_units	8311.18
78	3rd follow-up	232	id50	1160.92
78	3rd follow-up	232	sarscov2_rbd_igg_arb_units	16832.1
78	3rd follow-up	232	sarscov2_s2_igg_arb_units	4213.99
78	3rd follow-up	232	sarscov2_s1s2_igg_arb_units	2619.85
84	3rd follow-up	210	id50	660.216
84	3rd follow-up	210	sarscov2_rbd_igg_arb_units	2423.13
84	3rd follow-up	210	sarscov2_s2_igg_arb_units	845.699
84	3rd follow-up	210	sarscov2_s1s2_igg_arb_units	2142.1
88	3rd follow-up	203	id50	1605.84
88	3rd follow-up	203	sarscov2_rbd_igg_arb_units	9999.9
88	3rd follow-up	203	sarscov2_s2_igg_arb_units	3172.29
88	3rd follow-up	203	sarscov2_s1s2_igg_arb_units	3558.06
94	3rd follow-up	206	id50	10
94	3rd follow-up	206	sarscov2_rbd_igg_arb_units	0.0766935
94	3rd follow-up	206	sarscov2_s2_igg_arb_units	0.0169441
94	3rd follow-up	206	sarscov2_s1s2_igg_arb_units	0.112248
112	3rd follow-up	209	id50	10
112	3rd follow-up	209	sarscov2_rbd_igg_arb_units	0.101073
112	3rd follow-up	209	sarscov2_s2_igg_arb_units	9.21892
112	3rd follow-up	209	sarscov2_s1s2_igg_arb_units	11.5373
113	3rd follow-up	223	id50	290.019
113	3rd follow-up	223	sarscov2_rbd_igg_arb_units	3890.38
113	3rd follow-up	223	sarscov2_s2_igg_arb_units	1658.81
113	3rd follow-up	223	sarscov2_s1s2_igg_arb_units	6076.13
115	3rd follow-up	220	id50	4321.71
115	3rd follow-up	220	sarscov2_rbd_igg_arb_units	5565.3
115	3rd follow-up	220	sarscov2_s2_igg_arb_units	3327.55
115	3rd follow-up	220	sarscov2_s1s2_igg_arb_units	9497.29
120	3rd follow-up	212	id50	635.46
120	3rd follow-up	212	sarscov2_rbd_igg_arb_units	3397.48
120	3rd follow-up	212	sarscov2_s2_igg_arb_units	2453.25
120	3rd follow-up	212	sarscov2_s1s2_igg_arb_units	5663.59
133	3rd follow-up	230	id50	702.876
133	3rd follow-up	230	sarscov2_rbd_igg_arb_units	9711.51
133	3rd follow-up	230	sarscov2_s2_igg_arb_units	9276.1
133	3rd follow-up	230	sarscov2_s1s2_igg_arb_units	9280.17
135	3rd follow-up	220	id50	483.844
135	3rd follow-up	220	sarscov2_rbd_igg_arb_units	3302.43
135	3rd follow-up	220	sarscov2_s2_igg_arb_units	223.831
135	3rd follow-up	220	sarscov2_s1s2_igg_arb_units	5204.82
137	3rd follow-up	220	id50	2744.67
137	3rd follow-up	220	sarscov2_rbd_igg_arb_units	8511.13
137	3rd follow-up	220	sarscov2_s2_igg_arb_units	6120.06
137	3rd follow-up	220	sarscov2_s1s2_igg_arb_units	9321.32
141	3rd follow-up	212	id50	451.235
141	3rd follow-up	212	sarscov2_rbd_igg_arb_units	7716.08
141	3rd follow-up	212	sarscov2_s2_igg_arb_units	3194.66
141	3rd follow-up	212	sarscov2_s1s2_igg_arb_units	7993.46

## Sheet: Fig. 3a
Fig 3a: Anti-SARS-CoV-2 Spike binding antibody profile.
Percent of 150 COVID-19 patients that were had a positive result for SARS-CoV-2 antibody binding with LIPS , when tested at the in-hospital visit. Plotted data are stratified by time (in weeks) from symptoms onset.
Weeks from symtom onset		1-2		3-4
patients samples analysed		101		43
	category	Positive score N=	plotted data	Positive score N=	plotted data
	rbd_IgG	45	44.6%	35	81.4%
	rbd_IgM	66	65.3%	32	74.4%
	rbd_IgA	56	55.4%	32	74.4%
	S1+S2_IgG	55	54.5%	33	76.7%
	S1+S2_IgM	72	71.3%	34	79.1%
	S1+S2_IgA	84	83.2%	36	83.7%
	NP_IgG	66	65.3%	33	76.7%

## Sheet: Fig. 3b
Fig. 3b: Anti-SARS-CoV-2 Spike neutralizing and binding antibody profile
Sera of COVID-19 patients were collected at 1-2 weeks from symptoms onset and measured by LV based-neutralization assay and the LIPS. Data are expressed as the reciprocal of ID50 and arbitrary units after log1p conversion.
R software version 3.4.3.
ID50 log1p arb. Units	RBD IgG log1p arb. units	RBD IgM log1p arb. units	RBD IgA log1p arb. units
7.63627	1.14196	2.09167	0.330814
9.09907	3.20721	2.17886	1.39058
6.07993	3.07959	2.21862	1.21077
2.3979	0.0437363	0.385642	0.424453
2.3979	0.00740818	0.679687	0.514477
2.3979	0.0096524	0.184239	1.09873
6.78219	1.11997	2.21538	1.03992
7.79688	2.47396	1.86557	2.07303
9.05252	5.09838	2.25801	2.30371
2.3979	0.305344	1.6001	0.433053
4.18965	0.882449	0.733749	1.06511
6.97541	2.39969	2.69314	1.92355
2.3979	0.0848722	0.581035	0.584118
8.54947	0.434201	1.02444	1.0191
9.39715	5.01525	3.17925	2.26055
5.1358	0.121149	0.959733	0.806182
3.93183	0.429696	1.06108	0.52704
8.33303	2.46643	2.89948	1.61645
10.0056	4.7678	2.56407	1.59064
4.65396	0.597661	1.69925	0.559106
7.57096	2.69589	2.3818	1.28817
8.25219	2.27066	3.02389	2.43249
10.2183	4.49011	4.17382	2.3864
2.3979	0.0314175	1.35655	0.18289
2.3979	0.00734964	0.775367	0.953727
2.3979	0.252239	0.15347	0.93842
2.3979	0.0765809	0.16686	0.94879
6.33505	0.991647	1.7554	1.2069
4.35671	0.322999	1.1701	0.744255
6.70073	1.2679	3.16433	0.761832
7.93737	2.8826	3.76917	2.30651
6.19848	2.20611	2.24017	1.06345
2.3979	0.00322442	0.333123	0.328609
5.69709	0.579261	2.48523	0.856229
4.35671	0.344291	1.0236	0.747744
2.3979	0.0256931	0.400109	0.61744
5.50939	0.217473	2.26574	0.470262
2.3979	0.229826	0.245745	0.797157
8.86404	2.65201	3.3696	2.25682
7.3696	1.17821	2.65922	1.2712
10.1898	4.4725	2.47566	4.06673
6.62141	1.74652	1.26496	2.91883
4.31749	0.875682	1.91538	1.23973
7.92624	2.2921	3.43161	2.01717
6.32257	1.00332	1.49338	1.22356
4.07754	0.548583	2.71944	1.15777
7.14125	2.04166	2.80895	1.02679
9.42238	3.21787	3.38016	1.79342
2.3979	0.0113881	0.777275	0.450529
11.0273	3.33768	2.26389	3.5603
10.2544	4.54804	1.69265	3.03455
8.38343	0.876902	2.16258	1.90698
9.64569	2.54329	2.67185	0.831303
9.87303	3.78035	2.57291	1.8926
2.3979	0.052913	1.05992	0.387979
7.85399	3.26359	1.62677	2.29616
2.3979	0.052185	0.165282	0.325211
8.25453	2.13386	2.72688	1.42628
4.26268	0.568531	1.87801	3.02428
8.02027	2.92367	2.90493	2.09078
4.90527	0.522432	1.93187	0.612883
10.1266	3.28878	3.18784	0.698416
6.16331	1.80427	1.98734	2.08395
5.09987	0.914125	1.93513	1.19333
2.3979	0.0377939	0.695708	0.48783
3.93183	0.179661	1.41348	0.472119
2.3979	0.0431604	1.75563	0.133071
2.3979	0.0246232	0.369949	0.343785
2.3979	0.958691	0.928719	0.689484
8.10591	3.01192	1.89347	1.3775
3.80666	0.169495	0.712403	1.24288
2.3979	0.062406	1.2142	0.191391
2.3979	0.0808866	0.721637	0.356066
8.70616	3.01166	3.77489	1.97883
4.5326	2.55711	1.3572	0.703161
5.95584	0.217122	1.39389	1.84456
2.3979	0.0190591	0.538789	0.464367
2.3979	0.0498951	0.34402	0.705695
2.3979	0.0252858	1.91999	1.01735
9.42642	3.98127	3.09079	4.13352
6.01859	0.623777	2.69423	1.70393
7.355	4.32401	2.57425	2.07616
2.3979	0.0900297	0.564324	0.328062
6.90375	2.18431	2.71044	1.2167
2.3979	0.0650045	0.411618	0.555991
2.3979	0.0183312	0.262384	0.218817
5.68017	1.37521	1.90025	1.13788
5.47646	1.401	1.95493	0.745689
2.3979	0.0207982	0.805032	0.221791
2.3979	0.0058162	0.373761	0.337165
2.3979	0.0976683	1.08089	0.740663
6.91771	2.50349	3.2597	0.883668
2.3979	0.00295074	0.33806	0.190113
6.26149	2.73897	2.37577	1.13604
2.3979	0.067558	1.24171	0.123424
2.3979	0.663067	0.16039	0.176201
2.3979	1.99686	1.59188	2.03136
2.3979	0.0300037	0.17735	0.425755
6.73578	2.07547	2.66294	0.665851
6.23245	2.66417	1.80666	0.858487
2.3979	0.0392207	0.262364	0.553885

## Sheet: Fig. 3c
Fig. 3 c: Anti-SARS-CoV-2 Spike neutralizing and binding antibody profile
Sera of COVID-19 patients were collected at 1-2 weeks from symptoms onset and measured by LV based-neutralization assay and the LIPS. Data are expressed as the reciprocal of ID50 and arbitrary units after log1p conversion.
R software version 3.4.3.
ID50 log1p arb. Units	S1+S2 IgG log1p arb. units	S1+S2 IgM log1p arb. units	S1+S2 IgA log1p arb. units
7.63627	3.85195	1.78582	1.27144
9.09907	5.16831	1.78181	2.53913
6.07993	4.25785	2.80534	1.83893
2.3979	0.162547	1.56035	0.888442
2.3979	0.183801	0.600068	0.652447
2.3979	0.137667	1.0249	0.818145
6.78219	2.8413	1.66293	3.03892
7.79688	4.20293	2.4001	2.84986
9.05252	4.60023	1.24323	3.64833
2.3979	1.80636	2.31516	1.99078
4.18965	2.73676	3.30003	1.48718
6.97541	5.01969	2.91473	3.59889
2.3979	0.0225901	0.456683	1.11369
8.54947	2.2486	2.33715	2.13498
9.39715	4.37291	3.07979	2.23904
5.1358	0.921108	0.88373	2.07301
3.93183	1.68936	0.710736	2.2154
8.33303	3.15504	2.00754	2.21905
10.0056	3.91207	2.69953	2.12721
4.65396	4.79698	2.31644	1.74636
7.57096	4.4029	2.45503	2.49342
8.25219	4.16516	2.73238	2.00034
10.2183	3.83048	2.88646	2.1617
2.3979	0.0566679	0.705822	0.310095
2.3979	2.12446	0.428709	1.30483
2.3979	0.0273447	0.151938	0.187021
2.3979	1.08797	1.35241	3.0346
6.33505	2.85554	1.79052	2.12936
4.35671	1.94221	2.00875	2.22946
6.70073	3.21154	2.92302	2.17678
7.93737	4.17636	2.73307	2.75186
6.19848	3.08704	1.82951	1.93656
2.3979	0.0565034	0.46245	0.478255
5.69709	2.07886	2.40716	1.91158
4.35671	2.82806	1.3056	1.76312
2.3979	1.27671	0.330391	1.60343
5.50939	1.06019	2.30943	1.39735
2.3979	0.181675	0.562072	2.26742
8.86404	5.55721	2.8883	3.7116
7.3696	3.36218	3.09966	2.27129
10.1898	5.25892	2.59088	3.89592
6.62141	4.70889	1.28233	3.325
4.31749	3.75527	1.4951	3.10846
7.92624	4.51217	2.57805	3.19741
6.32257	2.26781	1.52368	3.70717
4.07754	1.38562	2.13127	1.3254
7.14125	4.55261	3.43806	3.78161
9.42238	4.44598	2.7318	2.52294
2.3979	1.6603	0.838998	0.584731
11.0273	4.77479	3.05316	3.80835
10.2544	4.67007	2.01193	3.24219
8.38343	3.88889	3.63574	3.00171
9.64569	5.09463	2.75481	3.28624
9.87303	4.65553	2.78033	4.19247
2.3979	0.243022	1.19184	0.487899
7.85399	4.52029	2.5207	2.78695
2.3979	0.181226	0.472459	0.266841
8.25453	3.87479	2.70701	3.65377
4.26268	1.90068	1.77078	2.4638
8.02027	4.47542	2.10346	3.13117
4.90527	1.85983	1.80372	1.50404
10.1266	4.13915	2.93184	3.57303
6.16331	2.72337	2.08295	2.92879
5.09987	1.76208	1.79079	1.48156
2.3979	0.577223	0.293244	1.63836
3.93183	1.76197	2.85158	1.61441
2.3979	0.594069	1.75153	2.91241
2.3979	0.0673925	1.51765	0.395881
2.3979	1.76357	0.573697	0.981882
8.10591	3.04139	1.64742	2.31368
3.80666	1.19823	1.41563	1.99335
2.3979	0.641548	0.380723	0.889866
2.3979	0.0346638	0.560806	0.289042
8.70616	3.86617	2.9174	2.90059
4.5326	3.46134	1.21436	1.47626
5.95584	1.35186	2.10239	3.26146
2.3979	0.136631	0.545986	0.963962
2.3979	3.94733	0.470905	1.38724
2.3979	0.146506	2.05648	0.91996
9.42642	3.83274	2.68843	3.91932
6.01859	1.92721	2.96729	3.00291
7.355	3.73473	1.78066	2.39888
2.3979	0.208343	0.634215	1.90938
6.90375	3.10315	1.71029	2.35863
2.3979	0.422301	0.464051	0.236191
2.3979	0.0787784	0.735745	1.69868
5.68017	1.64177	1.69652	1.25387
5.47646	2.04408	2.57484	1.57513
2.3979	0.0603208	0.474364	0.140709
2.3979	0.134297	0.530284	0.999035
2.3979	0.558888	0.56503	0.200435
6.91771	4.04714	2.93467	1.7123
2.3979	0.0235784	0.969103	1.41833
6.26149	4.66968	1.78966	2.84338
2.3979	0.639653	1.68544	0.631653
2.3979	0.0317063	0.388218	1.51869
2.3979	4.71648	1.41265	2.80035
2.3979	0.0998729	1.07144	0.926874
6.73578	4.05158	3.02292	2.56626
6.23245	4.72062	2.46889	1.9218

## Sheet: Fig. 3d
Fig. 3d: Anti-SARS-CoV-2 Spike neutralizing and binding antibody profile
Correlation matrix of the indicated variables measured at week 1-2 from symptoms onset.
R software version 3.4.3.
id50	SARS-CoV2 RBD IgG	SARS-CoV2 RBD IgM	SARS-CoV2 RBD IgA	SARS-CoV2 S1+S2 IgG	SARS-CoV2 S2 IgG	SARS-CoV2 S1+S2 IgM	SARS-CoV2 S1+S2 IgA	SARS-CoV2 NP IgG	HCoV-OC43 S2 IgG	HCoV-HKU1 S2 IgG	H1N1Ca2009 HA IgG	H1N1Ca2009 HA IgM	Age (years)	Body Mass index (Bmi)	days post symptoms onset
7.63627	1.14196	2.09167	0.330814	3.85195	2.36824	1.78582	1.27144	2.58186	8.52778	8.54094	8.38964	0.735826	3.91202	3.52194	2.19722
9.09907	3.20721	2.17886	1.39058	5.16831	7.18548	1.78181	2.53913	4.00812	8.87176	9.20054	11.3976	3.63637	4.23411	3.41411	2.63906
6.07993	3.07959	2.21862	1.21077	4.25785	3.90824	2.80534	1.83893	3.1717	6.79634	8.4874	10.741	1.17683	4.27667		2.48491
2.3979	0.0437363	0.385642	0.424453	0.162547	0.0141482	1.56035	0.888442	2.49903	3.4158	3.46987	9.77246	2.16146	4.33073	3.42622	2.70805
2.3979	0.00740818	0.679687	0.514477	0.183801	2.17605	0.600068	0.652447	0.292833	4.54352	5.94675	8.87507	0.555034	3.71357	3.15316	2.56495
2.3979	0.0096524	0.184239	1.09873	0.137667	0.0114622	1.0249	0.818145	0.850185	6.02595	5.75656	8.84457	0.866053	4.15888	3.3752	0.693147
6.78219	1.11997	2.21538	1.03992	2.8413	5.93268	1.66293	3.03892	3.57021	8.59755	8.57993	8.72801	1.5668	4.26268	3.60169	2.07944
7.79688	2.47396	1.86557	2.07303	4.20293	5.19242	2.4001	2.84986	3.16049	7.14481	5.31143	10.5015	1.71475	4.38203	3.32791	2.56495
9.05252	5.09838	2.25801	2.30371	4.60023	7.6608	1.24323	3.64833	3.75722	8.68484	8.39577	7.93207	1.50918	4.23411	3.4729	2.63906
2.3979	0.305344	1.6001	0.433053	1.80636	0.438221	2.31516	1.99078	0.702835	5.56993	5.75415	7.5578	0.637664	4.14313	3.46135	1.09861
4.18965	0.882449	0.733749	1.06511	2.73676	5.39362	3.30003	1.48718	0.997521	7.36027	6.91596	5.47296	2.7251	4.29046	3.46104	1.79176
6.97541	2.39969	2.69314	1.92355	5.01969	5.20457	2.91473	3.59889	2.60922	7.02899	6.44005	10.8879	3.41557	4.44265	3.14501	2.19722
2.3979	0.0848722	0.581035	0.584118	0.0225901	0.00876646	0.456683	1.11369	0.307941	3.45758	5.27351	6.61204	3.51897	4.44265	2.94602	1.94591
8.54947	0.434201	1.02444	1.0191	2.2486	1.87969	2.33715	2.13498	2.40091	6.13261	8.93947	10.1089	2.54461	4.31749	3.69635	2.07944
9.39715	5.01525	3.17925	2.26055	4.37291	5.35158	3.07979	2.23904	4.07505	7.7256	8.21346	8.09489	1.02717	4.44265	3.14716	1.38629
5.1358	0.121149	0.959733	0.806182	0.921108	1.43104	0.88373	2.07301	1.74789	5.92274	5.08716	9.09467	0.79184	4.07754	3.07038	0.693147
3.93183	0.429696	1.06108	0.52704	1.68936	0.947689	0.710736	2.2154	0.242814	5.71069	4.89868	9.80719	1.27365	4.06044	3.31419	1.60944
8.33303	2.46643	2.89948	1.61645	3.15504	3.68872	2.00754	2.21905	3.64533	7.04992	5.21018	8.11447	0.549241	4.2485	3.60441	2.30259
10.0056	4.7678	2.56407	1.59064	3.91207	5.9693	2.69953	2.12721	3.93817	7.97623	6.6483	11.5943	1.76854	4.27667		2.3979
4.65396	0.597661	1.69925	0.559106	4.79698	5.32777	2.31644	1.74636	3.39661	7.87867	7.37441	8.60299	2.10367	4.54329	3.56076	1.38629
7.57096	2.69589	2.3818	1.28817	4.4029	4.94981	2.45503	2.49342	1.04116	8.63703	8.98033	9.02436	1.10139	3.8712	3.34885	2.56495
8.25219	2.27066	3.02389	2.43249	4.16516	6.44304	2.73238	2.00034	3.43571	8.29642	8.4254	10.2276	2.78763	4.2485	3.69412	2.07944
10.2183	4.49011	4.17382	2.3864	3.83048	5.88143	2.88646	2.1617	0.360925	9.22832	8.29212	10.8877	0.836684	4.34381	3.51601	2.48491
2.3979	0.0314175	1.35655	0.18289	0.0566679	0.382346	0.705822	0.310095	3.77628	4.74813	5.12194	9.68081	0.358766	4.52179	3.56615	1.79176
2.3979	0.00734964	0.775367	0.953727	2.12446	1.72231	0.428709	1.30483	3.90664	6.18412	4.86782	7.35989	0.57345	4.36945		1.94591
2.3979	0.252239	0.15347	0.93842	0.0273447	0.311184	0.151938	0.187021	3.72236	4.52886	4.53623	8.26989	0.822941	4.27667	3.1604	1.38629
2.3979	0.0765809	0.16686	0.94879	1.08797	0.819781	1.35241	3.0346	0.394431	5.45931	4.10903	7.1241	4.25536	4.34381	3.52812	2.3979
6.33505	0.991647	1.7554	1.2069	2.85554	3.20509	1.79052	2.12936	2.45512	8.63654	8.88236	9.33089	2.51324	3.82864	3.51125	2.3979
4.35671	0.322999	1.1701	0.744255	1.94221	0.831784	2.00875	2.22946	3.11512	5.92281	5.7139	11.579	1.68581	4.11087	3.33363	2.30259
6.70073	1.2679	3.16433	0.761832	3.21154	5.50642	2.92302	2.17678	3.11223	6.08365	5.76817	10.1243	3.96454	4.14313	3.20153	2.3979
7.93737	2.8826	3.76917	2.30651	4.17636	4.33884	2.73307	2.75186	3.85945	5.47045	5.60491	8.14321	1.38476	3.95124	3.47352	2.56495
6.19848	2.20611	2.24017	1.06345	3.08704	5.12529	1.82951	1.93656	3.85728	8.80174	8.70841	10.1439	0.865142	3.8712	3.48062	2.48491
2.3979	0.00322442	0.333123	0.328609	0.0565034	0.0121419	0.46245	0.478255	2.43596	5.82926	4.10853	8.04663	0.715979	4.00733	3.5243	2.07944
5.69709	0.579261	2.48523	0.856229	2.07886	0.640892	2.40716	1.91158	0.460325	6.67966	6.7163	7.98903	2.70696	4.23411	3.42816	1.38629
4.35671	0.344291	1.0236	0.747744	2.82806	2.35436	1.3056	1.76312	3.56249	6.9228	6.75744	9.80235	2.95721	4.17439	3.5542	2.3979
2.3979	0.0256931	0.400109	0.61744	1.27671	0.0253623	0.330391	1.60343	0.287506	2.415	5.1888	4.83072	0.640891	4.41884	3.08007	1.38629
5.50939	0.217473	2.26574	0.470262	1.06019	1.1284	2.30943	1.39735	2.04782	5.93112	6.5821	9.31738	1.31806	4.45435	3.36867	2.30259
2.3979	0.229826	0.245745	0.797157	0.181675	0.0123501	0.562072	2.26742	3.35903	6.09338	5.02914	8.35122	0.586348	4.40672	3.22526	1.79176
8.86404	2.65201	3.3696	2.25682	5.55721	6.2733	2.8883	3.7116	3.50658	7.5223	7.26348	6.39096	1.08365	3.8712	3.34744	2.63906
7.3696	1.17821	2.65922	1.2712	3.36218	2.79235	3.09966	2.27129	0.640305	6.08672	6.77079	10.1948	1.73088	3.93183	3.49378	2.48491
10.1898	4.4725	2.47566	4.06673	5.25892	5.9115	2.59088	3.89592	3.43159	6.8995	7.83552	9.42904	1.46384	4.12713	3.32611	2.19722
6.62141	1.74652	1.26496	2.91883	4.70889	1.75233	1.28233	3.325	2.09871	6.65885	6.94216	9.25216	4.53766	4.2485	3.27865	2.3979
4.31749	0.875682	1.91538	1.23973	3.75527	4.48651	1.4951	3.10846	1.83477	6.18241	6.74423	8.39513	2.38803	4.17439	3.28541	2.19722
7.92624	2.2921	3.43161	2.01717	4.51217	2.6408	2.57805	3.19741	3.10554	4.1274	5.62436	7.54386	3.14458	4.14313	3.27147	2.63906
6.32257	1.00332	1.49338	1.22356	2.26781	5.24284	1.52368	3.70717	2.6319	6.76798	7.04881	9.58733	0.832382	4.02535	3.43624	2.70805
4.07754	0.548583	2.71944	1.15777	1.38562	0.148647	2.13127	1.3254	1.39753	3.72562	4.61816	8.82411	2.58977	4.27667	3.30211	2.07944
7.14125	2.04166	2.80895	1.02679	4.55261	3.94516	3.43806	3.78161	2.35997	6.85882	7.61305	8.47861	3.33543	4.18965	3.37451	2.48491
9.42238	3.21787	3.38016	1.79342	4.44598	5.56598	2.7318	2.52294	3.50688	7.55951	7.37544	8.46376	0.308407	4.21951	3.2604	2.70805
2.3979	0.0113881	0.777275	0.450529	1.6603	0.337708	0.838998	0.584731	0.473118	6.04737	4.85793	8.40494	1.94415	4.07754	3.50104	2.19722
11.0273	3.33768	2.26389	3.5603	4.77479	3.60466	3.05316	3.80835	2.91287	5.96107	6.10712	7.65602	0.77994	3.89182	3.43302	2.3979
10.2544	4.54804	1.69265	3.03455	4.67007	5.65006	2.01193	3.24219	2.67447	5.09996	5.64236	8.28092	1.65803	4.15888	3.41247	2.07944
8.38343	0.876902	2.16258	1.90698	3.88889	3.72937	3.63574	3.00171	1.74261	4.71762	8.80294	7.82739	0.984167	4.35671	3.3562	2.19722
9.64569	2.54329	2.67185	0.831303	5.09463	5.82948	2.75481	3.28624	2.47912	6.53826	9.09769	8.60436	1.24072	3.78419		1.94591
9.87303	3.78035	2.57291	1.8926	4.65553	5.69538	2.78033	4.19247	2.98019	7.03218	8.15304	10.8038	0.896604	3.95124	3.37656	2.70805
2.3979	0.052913	1.05992	0.387979	0.243022	0.042228	1.19184	0.487899	0.513659	4.2978	3.93188	4.299	2.81074	4.29046	3.22764	2.48491
7.85399	3.26359	1.62677	2.29616	4.52029	9.68216	2.5207	2.78695	2.81106	7.99122	8.32454	10.1176	3.22426	4.07754	3.27299	1.60944
2.3979	0.052185	0.165282	0.325211	0.181226	0.0308238	0.472459	0.266841	0.34764	2.44732	5.39433	9.30653	2.33629	4.33073	3.38133	2.19722
8.25453	2.13386	2.72688	1.42628	3.87479	3.52998	2.70701	3.65377	3.29596	5.39441	7.29388	10.8577	3.74118	4.14313	3.53544	2.56495
4.26268	0.568531	1.87801	3.02428	1.90068	0.364162	1.77078	2.4638	0.450973	3.60048	5.6544	6.16566	1.47933	3.95124	3.43463	2.3979
8.02027	2.92367	2.90493	2.09078	4.47542	4.59302	2.10346	3.13117	4.20271	7.98815	8.20843	10.3966	1.03603	4.36945	3.41543	1.79176
4.90527	0.522432	1.93187	0.612883	1.85983	0.224181	1.80372	1.50404	1.07368	5.44623	4.91403	7.90502	0.69573	3.8712	3.44935	1.38629
10.1266	3.28878	3.18784	0.698416	4.13915	5.37325	2.93184	3.57303	3.94429	6.2585	6.37669	9.60988	4.04918	4.47734	3.2308	2.63906
6.16331	1.80427	1.98734	2.08395	2.72337	0.635368	2.08295	2.92879	0.787882	6.91649	8.19809	8.54132	0.929924	4.11087	3.54356	2.3979
5.09987	0.914125	1.93513	1.19333	1.76208	1.40097	1.79079	1.48156	1.44529	5.49142	6.49105	5.38088	1.22796	3.7612	3.67122	2.07944
2.3979	0.0377939	0.695708	0.48783	0.577223	0.0694723	0.293244	1.63836	0.326378	4.20569	5.77487	10.4629	0.794548	4.20469		1.60944
3.93183	0.179661	1.41348	0.472119	1.76197	1.01362	2.85158	1.61441	1.14244	6.56944	5.94784	10.977	0.554668	3.8712	3.14199	2.3979
2.3979	0.0431604	1.75563	0.133071	0.594069	0.0542098	1.75153	2.91241	1.07746	4.91612	5.32574	9.55083	3.42577	4.09434	3.10009	1.38629
2.3979	0.0246232	0.369949	0.343785	0.0673925	0.00941471	1.51765	0.395881	0.212662	4.85219	3.8912	6.71517	0.547032	4.38203	3.34498	1.60944
2.3979	0.958691	0.928719	0.689484	1.76357	0.532062	0.573697	0.981882	3.28467	6.73372	5.61554	6.71427	1.56794	4.11087	3.29398	2.70805
8.10591	3.01192	1.89347	1.3775	3.04139	3.75096	1.64742	2.31368	3.88213	8.63926	8.64275	8.94117	1.13375	3.80666	3.41181	2.70805
3.80666	0.169495	0.712403	1.24288	1.19823	6.64517	1.41563	1.99335	4.0635	8.26045	4.95941	8.38403	1.75608	4.04305	3.64649	2.30259
2.3979	0.062406	1.2142	0.191391	0.641548	0.069947	0.380723	0.889866	0.36842	4.5008	5.05577	9.60379	2.85095	4.31749	2.99273	2.19722
2.3979	0.0808866	0.721637	0.356066	0.0346638	0.0185497	0.560806	0.289042	0.543079	3.99107	4.70611	5.82385	0.373785	4.02535	3.21406	2.56495
8.70616	3.01166	3.77489	1.97883	3.86617	8.92076	2.9174	2.90059	3.93268	6.99517	7.552	6.90091	0.568255	3.82864	3.50556	1.79176
4.5326	2.55711	1.3572	0.703161	3.46134	0.963507	1.21436	1.47626	0.807128	4.71037	5.1266	8.95589	1.3499	4.15888	3.64597	2.3979
5.95584	0.217122	1.39389	1.84456	1.35186	1.77022	2.10239	3.26146	3.74721	7.54897	7.051	7.99919	1.22471	3.7612	3.72593	2.3979
2.3979	0.0190591	0.538789	0.464367	0.136631	0.0072361	0.545986	0.963962	0.317326	3.52922	3.2625	8.27156	3.59263	4.23411		1.60944
2.3979	0.0498951	0.34402	0.705695	3.94733	2.25833	0.470905	1.38724	0.225328	4.64833	3.8373	10.3124	1.57761	4.40672	3.16842	2.30259
2.3979	0.0252858	1.91999	1.01735	0.146506	0.00732215	2.05648	0.91996	0.841842	5.01991	6.56533	9.50596	0.747657	4.41884	3.39216	1.94591
9.42642	3.98127	3.09079	4.13352	3.83274	5.16275	2.68843	3.91932	4.00056	8.96052	9.51081	9.21133	1.50514	3.82864	3.61765	2.70805
6.01859	0.623777	2.69423	1.70393	1.92721	2.70707	2.96729	3.00291	2.5004	7.18236	5.82504	11.2581	2.35414	4.14313	2.93386	1.94591
7.355	4.32401	2.57425	2.07616	3.73473	5.07184	1.78066	2.39888	3.75724	7.14959	6.99312	8.48536	1.9268	3.55535	3.56699	2.30259
2.3979	0.0900297	0.564324	0.328062	0.208343	0.00372234	0.634215	1.90938	0.455033	3.97021	6.6823	7.69285	0.861166	4.38203	3.40353	1.94591
6.90375	2.18431	2.71044	1.2167	3.10315	2.89304	1.71029	2.35863	3.62321	8.24691	8.68336	10.7797	3.31087	4.26268	3.28279	2.3979
2.3979	0.0650045	0.411618	0.555991	0.422301	0.0449578	0.464051	0.236191	3.38845	6.35973	5.42663	11.3494	3.1601	3.8712	3.25733	1.60944
2.3979	0.0183312	0.262384	0.218817	0.0787784	0.0273531	0.735745	1.69868	3.75945	4.49413	4.54116	8.99104	0.771092	4.47734		1.09861
5.68017	1.37521	1.90025	1.13788	1.64177	3.63082	1.69652	1.25387	4.15357	3.50115	5.17438	8.58508	1.07244	4.54329	3.40585	1.79176
5.47646	1.401	1.95493	0.745689	2.04408	0.934238	2.57484	1.57513	3.70592	5.69882	6.70543	10.1588	1.83223	4.21951	3.42524	2.30259
2.3979	0.0207982	0.805032	0.221791	0.0603208	0.310901	0.474364	0.140709	3.85657	5.26545	5.95822	11.5156	0.798522	3.89182		1.60944
2.3979	0.0058162	0.373761	0.337165	0.134297	0.0639528	0.530284	0.999035	4.03349	4.37968	3.10811	10.1151	0.283833	3.66356		1.79176
2.3979	0.0976683	1.08089	0.740663	0.558888	0.722894	0.56503	0.200435	2.57064	7.23643	7.4061	11.3405	0.531463	4.09434	3.50195	2.3979
6.91771	2.50349	3.2597	0.883668	4.04714	1.75967	2.93467	1.7123	3.87566	6.47186	6.35074	5.701	1.27396	3.80666	3.35899	2.63906
2.3979	0.00295074	0.33806	0.190113	0.0235784	0.0078986	0.969103	1.41833	0.229246	5.43938	5.91206	6.50764	0.601184	4.26268	3.29398	1.79176
6.26149	2.73897	2.37577	1.13604	4.66968	2.44731	1.78966	2.84338	3.50781	8.58001	8.08014	10.265	1.33126	4.12713	3.44776	2.48491
2.3979	0.067558	1.24171	0.123424	0.639653	0.283701	1.68544	0.631653	2.1589	6.20123	5.50691	4.97332	1.16526	3.55535	3.22008	1.79176
2.3979	0.663067	0.16039	0.176201	0.0317063	0.010016	0.388218	1.51869	0.256419	3.73	3.53134	8.44338	0.288019	4.33073	3.18553	2.3979
2.3979	1.99686	1.59188	2.03136	4.71648	5.92068	1.41265	2.80035	3.69872	8.18688	8.24801	8.65786	1.74289	4.15888	3.18013	2.07944
2.3979	0.0300037	0.17735	0.425755	0.0998729	0.0165167	1.07144	0.926874	1.74691	6.37355	6.15708	11.1627	1.89812	3.61092	3.28691	1.79176
6.73578	2.07547	2.66294	0.665851	4.05158	5.61347	3.02292	2.56626	3.91181	6.883	7.73796	8.65947	0.514413	4.55388	3.23632	2.19722
6.23245	2.66417	1.80666	0.858487	4.72062	2.9167	2.46889	1.9218	1.41022	7.77642	7.38876	9.08424	2.32323	3.55535	3.62247	2.63906
2.3979	0.0392207	0.262364	0.553885	1.48614	1.31908				7.89976	7.56008			4.33073		1.38629

## Sheet: Fig. 4
Fig. 4: Early development of the nAb response correlates with viral control and survival.
Listed data were used for Cox regression survival estimates (time to a SARS-CoV-2 negative naso-pharyngeal swab and time to death) for 150 patients with COVID-19 sampled for nAb response (presence or absence) to SARS-CoV-2 during in-hospital visit.
Analysis was asjusted for sex and age and stratified for the time from symptoms onset at serum sampling.
SPSS 24 (SPSS Inc./IBM)
patient_id	Week serum Sample tested	Neutralization positive (0=no/1=yes)	Day negative swab	Swab negative (0=no/1=yes)	Sex (1=male/2=female)	Age (years)	Death (0=no/1=yes)	death time * (days)
92	4	1	70	1	1	55	0	221
64	4	0	85	1	2	74	0	221
144	4	1	57	1	1	55	0	253
147	4	1	55	1	1	59	0	104
145	4	1	82	1	1	68	0	174
122	4	1	29	0	2	87	1	36
148	4	1	49	1	1	70	0	199
117	4	1	31	1	2	47	0	59
116	4	1	64	1	1	66	0	243
69	4	1	33	1	1	82	0	180
89	4	1	50	1	1	61	0	193
88	4	1	65	1	1	53	0	261
126	4	1	35	1	2	37	0	96
143	4	0	21	0	1	72	1	26
132	4	1	60	1	1	46	0	132
97	4	1	53	1	1	59	0	121
46	4	1	65	1	2	58	0	192
42	4	0	15	0	1	88	1	32
1	4	1	44	1	2	71	1	57
108	3	0	55	1	1	77	0	258
66	3	1	40	1	2	46	0	236
35	3	1	17	1	1	68	0	85
125	3	1	43	1	2	68	0	252
90	3	1	28	0	1	69	1	28
6	3	1	47	1	1	72	0	219
119	3	0	17	0	1	86	1	22
77	3	1	46	1	1	70	0	201
44	3	1	39	1	1	54	0	205
27	3	1	49	1	1	82	0	214
109	3	1	55	1	1	53	0	211
19	3	1	52	1	1	66	0	214
146	3	1	20	1	1	72	1	24
141	3	1	30	1	2	60	1	35
82	3	1	14	0	1	61	0	229
78	3	1	37	1	1	49	0	214
62	3	1	44	1	1	52	0	201
56	3	1	37	1	1	58	0	198
55	3	1	44	1	1	79	0	238
50	3	1	48	1	1	80	1	53
28	3	0	14	0	2	86	1	19
17	3	1	42	1	1	54	0	231
107	3	1	54	1	1	67	0	207
96	3	1	56	1	1	71	0	226
87	3	1	40	1	1	37	0	236
49	3	1	70	1	1	58	0	209
34	3	1	41	1	1	82	0	175
30	3	1	39	1	2	51	0	204
15	3	1	50	1	2	68	0	251
7	3	0	55	1	1	75	0	239
149	2	1	44	1	1	44	0	233
139	2	1	40	1	1	45	0	229
120	2	1	50	1	1	55	0	214
112	2	0	59	1	1	60	0	236
100	2	1	17	1	2	51	0	92
74	2	1	38	1	1	67	0	214
40	2	0	54	1	2	75	0	131
136	2	1	30	1	1	62	0	195
98	2	1	32	1	1	47	0	205
76	2	1	38	1	1	44	0	219
33	2	1	39	1	2	87	0	197
32	2	1	19	1	1	34	0	201
16	2	1	35	1	2	68	0	211
4	2	1	34	1	1	68	0	97
94	2	1	48	1	1	79	0	199
86	2	0	7	0	1	40	1	13
70	2	0	46	1	1	55	0	107
60	2	1	38	1	1	47	0	218
52	2	1	47	1	1	62	0	113
51	2	1	38	1	1	51	0	200
134	2	1	52	1	1	65	0	64
105	2	0	46	1	2	72	0	218
95	2	1	20	1	1	47	0	208
93	2	1	18	0	1	71	1	22
72	2	1	30	1	2	61	0	233
26	2	1	50	1	2	50	0	252
8	2	1	40	1	1	76	0	216
150	2	1	42	1	1	47	0	196
121	2	0	53	1	1	75	0	213
118	2	1	29	1	2	70	0	100
114	2	1	31	0	1	71	1	36
110	2	1	35	1	1	60	0	98
99	2	1	32	1	1	48	0	90
91	2	1	44	1	1	45	0	208
71	2	1	10	0	2	63	0	222
54	2	1	32	1	2	42	0	97
43	2	0	38	1	1	59	0	220
29	2	1	7	0	1	62	0	126
25	2	1	32	1	1	64	0	199
20	2	1	32	1	1	51	0	93
9	2	1	37	1	1	69	0	242
2	2	0	22	0	2	76	1	30
128	2	1	36	1	2	34	0	205
101	2	1	47	1	2	85	0	114
84	2	1	50	1	1	67	0	115
61	2	0	28	1	1	81	0	214
53	2	1	44	1	1	69	1	71
23	2	1	30	1	2	56	0	188
5	2	1	32	1	1	60	0	233
130	2	0	1	0	1	74	1	15
103	2	1	4	0	2	84	1	21
81	2	1	33	1	2	64	0	204
73	2	1	58	1	1	77	0	245
47	2	1	43	1	1	49	0	222
45	2	1	43	1	1	61	0	131
37	2	0	7	0	1	75	1	15
22	2	1	29	1	2	94	0	168
14	2	0	43	1	1	58	0	226
80	1	1	31	1	1	42	0	203
75	1	0	55	1	1	54	0	133
68	1	1	19	1	1	70	0	209
65	1	1	56	1	1	63	0	199
48	1	0	112	1	1	63	0	131
38	1	1	30	1	2	69	0	202
13	1	1	29	1	2	74	0	190
3	1	1	31	1	2	71	0	203
131	1	0	5	0	1	78	1	7
127	1	0	59	1	1	79	0	208
123	1	1	39	1	2	62	0	238
104	1	1	3	0	2	43	1	6
36	1	0	1	0	2	84	1	6
31	1	0	40	1	1	82	0	224
142	1	0	29	1	1	70	0	81
140	1	0	59	1	1	81	0	65
137	1	0	4	1	2	38	0	41
133	1	0	2	0	2	91	1	10
102	1	1	45	1	1	72	1	65
85	1	0	30	1	1	36	0	207
67	1	1	53	1	2	93	0	92
39	1	1	32	1	1	45	0	55
21	1	0	25	1	2	34	0	88
11	1	1	33	1	2	78	0	97
129	1	0	40	1	2	48	0	174
113	1	1	17	1	2	57	0	217
106	1	1	15	0	1	59	1	15
83	1	0	18	0	1	68	1	20
79	1	0	28	1	2	47	0	141
57	1	0	49	1	1	66	0	99
10	1	0	37	1	1	79	0	227
138	1	0	71	0	1	71	1	72
115	1	0	35	1	1	75	0	56
63	1	1	22	0	2	85	1	22
59	1	1	45	1	1	93	0	159
58	1	1	36	1	2	68	0	222
24	1	1	24	1	2	47	0	110
18	1	0	2	0	1	82	1	7
12	1	0	35	1	1	59	0	99
124	1	0	29	1	1	62	0	194
41	1	0	2	0	1	87	1	7
135	1	0	28	0	1	63	0	79
111	1	1	20	1	1	58	0	47
Footnote: *If not deceased the time corresponds to that of the last visit.

## Sheet: Fig. 5
Fig. 5: Development and kinetics of the nAb response according to age or co-morbidities.
Plotted is the reciprocal of the neutralization ID50 of sequential samples of patients stratified by time of symptoms onset (grouped by weeks of sampling time) and clinical outcome (deceased or recovered) and according to age (above or below 63 years median age score of the overall cohort) or presence of any co-morbidity.
R software version 3.4.3.
patient_id	sampling_time_category (Weeks)	Median_age_score	co-morbidities	deceased	id50
12	1-2	below 63 years	yes	no	2071
12	5-8	below 63 years	yes	no	7512
12	9-16	below 63 years	yes	no	543
13	1-2	above 63 years	yes	no	8946
13	5-8	above 63 years	yes	no	6187
13	9-16	above 63 years	yes	no	968
15	3-4	below 63 years	yes	no	5103
15	5-8	below 63 years	yes	no	3077
15	9-16	below 63 years	yes	no	10
15	17-36	below 63 years	yes	no	10
17	1-2	above 63 years	yes	yes	436
19	3-4	above 63 years	yes	yes	15331
21	1-2	above 63 years	yes	no	10
21	9-16	above 63 years	yes	no	12066
21	17-36	above 63 years	yes	no	5343
24	1-2	below 63 years	yes	yes	10
28	1-2	above 63 years	yes	no	10
32	1-2	above 63 years	yes	no	881
32	5-8	above 63 years	yes	no	2736
32	9-16	above 63 years	yes	no	909
32	17-36	above 63 years	yes	no	706
34	1-2	above 63 years	yes	no	2432
34	5-8	above 63 years	yes	no	2404
34	17-36	above 63 years	yes	no	918
39	1-2	above 63 years	yes	no	8539
39	5-8	above 63 years	yes	no	2020
39	9-16	above 63 years	yes	no	1251.45
39	17-36	above 63 years	yes	no	588
41	3-4	below 63 years	yes	no	1161
42	1-2	above 63 years	yes	no	10
42	5-8	above 63 years	yes	no	2303
42	9-16	above 63 years	yes	no	817
42	17-36	above 63 years	yes	no	466
45	1-2	above 63 years	yes	yes	65
50	3-4	above 63 years	yes	yes	10
54	3-4	above 63 years	yes	yes	10945
56	1-2	above 63 years	yes	yes	1069
57	1-2	above 63 years	yes	yes	10
58	3-4	above 63 years	yes	yes	566
59	5-8	below 63 years	yes	no	6378
61	3-4	above 63 years	yes	no	3434
63	3-4	above 63 years	yes	no	8614
63	9-16	above 63 years	yes	no	5608
63	17-36	above 63 years	yes	no	1980
75	1-2	above 63 years	yes	no	5163
75	5-8	above 63 years	yes	no	3965
75	17-36	above 63 years	yes	no	74
78	3-4	above 63 years	yes	no	4484
78	5-8	above 63 years	yes	no	3578
78	9-16	above 63 years	yes	no	770
90	1-2	above 63 years	yes	yes	12053
99	1-2	below 63 years	yes	no	169
102	1-2	below 63 years	yes	no	50
103	1-2	above 63 years	yes	no	4158
108	1-2	above 63 years	yes	yes	22149
113	1-2	above 63 years	yes	no	104
124	1-2	below 63 years	yes	no	1940
124	5-8	below 63 years	yes	no	1032
124	9-16	below 63 years	yes	no	2780
126	3-4	below 63 years	yes	no	805
130	1-2	above 63 years	yes	no	3835
131	1-2	above 63 years	yes	no	27398
131	5-8	above 63 years	yes	no	4941
131	9-16	above 63 years	yes	no	1051
132	1-2	above 63 years	yes	yes	10
137	5-8	below 63 years	yes	no	9401
141	1-2	above 63 years	yes	yes	10
142	1-2	above 63 years	yes	yes	10
146	5-8	below 63 years	yes	no	12067
154	1-2	above 63 years	yes	yes	10
78	17-36	above 63 years	yes	no	714.464
11	1-2	below 63 years	no	no	563
11	5-8	below 63 years	no	no	1395
11	17-36	below 63 years	no	no	445
11	17-36	below 63 years	no	no	387
14	1-2	below 63 years	no	no	77
14	9-16	below 63 years	no	no	11924
14	17-36	below 63 years	no	no	4866
16	3-4	above 63 years	no	no	2259
16	5-8	above 63 years	no	no	1461
16	9-16	above 63 years	no	no	379
18	1-2	above 63 years	yes	no	812
18	5-8	above 63 years	yes	no	8148
18	17-36	above 63 years	yes	no	3960
20	1-2	below 63 years	yes	no	2799
20	5-8	below 63 years	yes	no	4220
20	9-16	below 63 years	yes	no	418
20	17-36	below 63 years	yes	no	264
22	3-4	below 63 years	no	no	17002
22	5-8	below 63 years	no	no	6419
22	9-16	below 63 years	no	no	987
23	3-4	above 63 years	yes	yes	10
25	3-4	below 63 years	no	no	2140
25	5-8	below 63 years	no	no	2988
25	9-16	below 63 years	no	no	691
25	17-36	below 63 years	no	no	582
26	1-2	below 63 years	no	no	491
26	5-8	below 63 years	no	no	3168
26	9-16	below 63 years	no	no	1070
27	1-2	below 63 years	no	no	10
29	1-2	above 63 years	no	no	297
29	5-8	above 63 years	no	no	2874
29	9-16	above 63 years	no	no	1737
29	17-36	above 63 years	no	no	763
30	3-4	below 63 years	no	no	2635
31	1-2	above 63 years	yes	no	77
31	5-8	above 63 years	yes	no	4400
31	9-16	above 63 years	yes	no	286
31	17-36	above 63 years	yes	no	247
33	1-2	above 63 years	yes	yes	10
35	3-4	below 63 years	yes	no	11509
35	5-8	below 63 years	yes	no	14202
35	9-16	below 63 years	yes	no	4737
35	17-36	below 63 years	yes	no	1485
36	1-2	above 63 years	no	no	246
36	5-8	above 63 years	no	no	2465
36	17-36	above 63 years	no	no	1506
37	3-4	above 63 years	yes	no	10
38	1-2	above 63 years	yes	no	10
40	1-2	below 63 years	yes	no	7072
43	1-2	below 63 years	yes	no	1586
43	9-16	below 63 years	yes	no	4265
43	17-36	below 63 years	yes	no	3602
44	1-2	below 63 years	yes	no	26629
46	3-4	above 63 years	no	no	1656017
47	1-2	above 63 years	no	no	750
47	5-8	above 63 years	no	no	77439
47	9-16	above 63 years	no	no	4367
47	17-36	above 63 years	no	no	1284
48	1-2	above 63 years	no	no	74
48	5-8	above 63 years	no	no	1773
48	9-16	above 63 years	no	no	2448
48	17-36	above 63 years	no	no	562
49	1-2	above 63 years	yes	no	2768
49	5-8	above 63 years	yes	no	2884
49	9-16	above 63 years	yes	no	1089
49	17-36	above 63 years	yes	no	323
51	1-2	below 63 years	no	no	556
51	9-16	below 63 years	no	no	1753
51	17-36	below 63 years	no	no	524
52	1-2	above 63 years	yes	no	58
52	5-8	above 63 years	yes	no	4034
52	9-16	above 63 years	yes	no	586
52	17-36	above 63 years	yes	no	526
53	1-2	above 63 years	yes	no	1262
53	9-16	above 63 years	yes	no	1967
53	17-36	above 63 years	yes	no	1894
53	17-36	above 63 years	yes	no	1361
55	3-4	above 63 years	no	yes	9408
60	1-2	above 63 years	no	no	12361
60	5-8	above 63 years	no	no	34595
60	9-16	above 63 years	no	no	28003
62	5-8	above 63 years	no	no	7542
64	1-2	below 63 years	no	no	10
64	5-8	below 63 years	no	no	5933
64	17-36	below 63 years	no	no	1083
65	1-2	below 63 years	no	no	61533
65	5-8	below 63 years	no	no	121830
66	1-2	above 63 years	no	no	28407
67	1-2	above 63 years	yes	no	4373
68	1-2	below 63 years	yes	yes	15454
69	1-2	below 63 years	no	no	19399
69	5-8	below 63 years	no	no	29234
69	9-16	below 63 years	no	no	9700
70	3-4	below 63 years	no	no	1139
70	9-16	below 63 years	no	no	909
70	17-36	below 63 years	no	no	641
71	1-2	above 63 years	no	no	10
71	5-8	above 63 years	no	no	335
71	9-16	above 63 years	no	no	150
72	1-2	below 63 years	yes	yes	2575
73	3-4	above 63 years	yes	no	31711
73	5-8	above 63 years	yes	no	16232
73	17-36	above 63 years	yes	no	5783
74	1-2	above 63 years	yes	yes	10
76	1-2	above 63 years	yes	no	3844
76	5-8	above 63 years	yes	no	4910
76	17-36	above 63 years	yes	no	2444
77	3-4	above 63 years	no	no	3671
79	1-2	below 63 years	no	no	70
79	5-8	below 63 years	no	no	4561
79	9-16	below 63 years	no	no	560
80	1-2	above 63 years	no	no	3041
80	5-8	above 63 years	no	no	3055
80	9-16	above 63 years	no	no	662
81	3-4	below 63 years	no	no	16793
81	5-8	below 63 years	no	no	5123
81	9-16	below 63 years	no	no	1342
82	3-4	below 63 years	no	no	104
83	3-4	above 63 years	no	no	792
84	3-4	below 63 years	yes	no	47474
84	5-8	below 63 years	yes	no	18684
84	9-16	below 63 years	yes	no	3117
84	17-36	below 63 years	yes	no	694
85	3-4	above 63 years	yes	no	10
85	9-16	above 63 years	yes	no	419
85	17-36	above 63 years	yes	no	131
86	1-2	below 63 years	no	no	134
86	3-4	below 63 years	no	no	1447
86	9-16	below 63 years	no	no	139
87	1-2	above 63 years	yes	no	24998
87	5-8	above 63 years	yes	no	9700
87	9-16	above 63 years	yes	no	2019
88	3-4	below 63 years	no	no	1770
88	5-8	below 63 years	no	no	160908
88	17-36	below 63 years	no	no	2019
88	17-36	below 63 years	no	no	523
89	1-2	below 63 years	yes	no	474
89	5-8	below 63 years	yes	no	1691
89	9-16	below 63 years	yes	no	319
91	1-2	below 63 years	no	no	163
91	5-8	below 63 years	no	no	1337
91	9-16	below 63 years	no	no	636
92	1-2	above 63 years	yes	no	10
93	3-4	below 63 years	yes	no	54029
93	9-16	below 63 years	yes	no	8613
93	9-16	below 63 years	yes	no	4554
93	17-36	below 63 years	yes	no	1706
94	1-2	below 63 years	no	no	50
94	5-8	below 63 years	no	no	3187
94	9-16	below 63 years	no	no	650
95	3-4	above 63 years	no	no	1317
95	9-16	above 63 years	no	no	6185
95	17-36	above 63 years	no	no	2011
95	17-36	above 63 years	no	no	10898
96	1-2	below 63 years	no	no	10
96	5-8	below 63 years	no	no	16974
96	9-16	below 63 years	no	no	1188
97	1-2	above 63 years	yes	no	10
97	5-8	above 63 years	yes	no	10
97	9-16	above 63 years	yes	no	10
98	1-2	below 63 years	yes	no	10
100	3-4	below 63 years	no	no	3271
100	5-8	below 63 years	no	no	3197
101	1-2	below 63 years	no	no	3313
101	5-8	below 63 years	no	no	5188
101	9-16	below 63 years	no	no	2014
101	17-36	below 63 years	no	no	2040
104	1-2	below 63 years	no	no	44
104	5-8	below 63 years	no	no	547
104	9-16	below 63 years	no	no	10
104	17-36	below 63 years	no	no	51
105	1-2	above 63 years	yes	yes	10
106	1-2	below 63 years	yes	no	10
107	1-2	below 63 years	no	no	6039
109	1-2	above 63 years	no	no	92
110	1-2	below 63 years	no	no	385
110	5-8	below 63 years	no	no	693
110	9-16	below 63 years	no	no	227
111	1-2	above 63 years	yes	yes	10
112	3-4	below 63 years	yes	yes	472
114	3-4	above 63 years	yes	no	10559
115	1-2	above 63 years	yes	no	10
115	5-8	above 63 years	yes	no	28144
115	9-16	above 63 years	yes	no	10
116	1-2	above 63 years	yes	no	10
116	5-8	above 63 years	yes	no	2781
116	9-16	above 63 years	yes	no	575
117	1-2	below 63 years	no	no	12411
117	5-8	below 63 years	no	no	3723
117	9-16	below 63 years	no	no	828
118	1-2	above 63 years	yes	no	410
118	5-8	above 63 years	yes	no	13540
118	9-16	above 63 years	yes	no	4029
119	1-2	below 63 years	no	no	1563
119	5-8	below 63 years	no	no	4797
119	9-16	below 63 years	no	no	642
120	3-4	below 63 years	no	no	1191
121	1-2	above 63 years	yes	no	10
121	5-8	above 63 years	yes	no	595
121	9-16	above 63 years	yes	no	487
122	1-2	above 63 years	no	no	995
122	5-8	above 63 years	no	no	1025
122	9-16	above 63 years	no	no	442
123	3-4	above 63 years	yes	no	5516
123	9-16	above 63 years	yes	no	3593
123	9-16	above 63 years	yes	no	2175
125	1-2	below 63 years	no	no	10
125	5-8	below 63 years	no	no	3515
125	9-16	below 63 years	no	no	576
127	1-2	above 63 years	yes	yes	10
128	1-2	above 63 years	yes	no	292
129	1-2	above 63 years	yes	no	238
129	5-8	above 63 years	yes	no	1844
129	9-16	above 63 years	yes	no	442
133	5-8	above 63 years	yes	yes	779
134	1-2	below 63 years	no	no	10
135	1-2	below 63 years	no	no	10
136	3-4	below 63 years	no	no	4314
136	9-16	below 63 years	no	no	1016
136	9-16	below 63 years	no	no	819
138	1-2	below 63 years	no	no	10
138	5-8	below 63 years	no	no	6389
138	9-16	below 63 years	no	no	760
139	5-8	above 63 years	no	no	1410
140	1-2	below 63 years	no	no	1009
140	5-8	below 63 years	no	no	6368
140	9-16	below 63 years	no	no	2025
143	1-2	above 63 years	yes	no	10
144	1-2	below 63 years	no	no	523
144	5-8	below 63 years	no	no	1275
144	9-16	below 63 years	no	no	272
145	3-4	below 63 years	yes	no	1248
147	1-2	below 63 years	no	no	10
147	3-4	below 63 years	no	no	3517
147	9-16	below 63 years	no	no	425
148	1-2	above 63 years	yes	no	10
149	5-8	below 63 years	no	no	3005
150	5-8	above 63 years	yes	no	6964
151	5-8	above 63 years	yes	no	3494
151	5-8	above 63 years	yes	no	4334
151	9-16	above 63 years	yes	no	1818
151	17-36	above 63 years	yes	no	525
152	1-2	above 63 years	yes	no	10
153	1-2	below 63 years	no	no	10
155	3-4	above 63 years	yes	yes	10
156	1-2	above 63 years	no	no	841
157	5-8	above 63 years	yes	no	10
158	3-4	above 63 years	yes	yes	10
159	1-2	below 63 years	no	no	508
8	1-2	above 63 years	yes	no	10
1	5-8	below 63 years	no	no	10
2	3-4	above 63 years	no	no	320
3	5-8	above 63 years	no	no	831
4	9-16	below 63 years	no	no	728
5	9-16	above 63 years	no	no	754
6	9-16	below 63 years	no	no	10
7	9-16	below 63 years	no	no	106
161	3-4	below 63 years	yes	no	6682
161	9-16	below 63 years	yes	no	1489
161	17-36	below 63 years	yes	no	340.025
162	9-16	below 63 years	no	no	1531
162	17-36	below 63 years	no	no	200
162	17-36	below 63 years	no	no	198
9	5-8	below 63 years	no	no	317
9	9-16	below 63 years	no	no	147
9	17-36	below 63 years	no	no	10
9	17-36	below 63 years	no	no	77
9	17-36	below 63 years	no	no	44
160	5-8	below 63 years	no	no	198
160	9-16	below 63 years	no	no	1461
160	17-36	below 63 years	no	no	155
10	5-8	below 63 years	no	no	189
10	9-16	below 63 years	no	no	139
10	17-36	below 63 years	no	no	55
14	17-36	below 63 years	no	no	4851.25
43	17-36	below 63 years	yes	no	4253.3
51	17-36	below 63 years	no	no	1272.9
60	17-36	above 63 years	no	no
73	17-36	above 63 years	yes	no	4303.17
81	17-36	below 63 years	no	no	1160.92
87	17-36	above 63 years	yes	no	660.216
91	17-36	below 63 years	no	no	1605.84
97	17-36	above 63 years	yes	no	10
115	17-36	above 63 years	yes	no	10
116	17-36	above 63 years	yes	no	290.019
118	17-36	above 63 years	yes	no	4321.71
123	17-36	above 63 years	yes	no	635.46
136	17-36	below 63 years	no	no	702.876
138	17-36	below 63 years	no	no	483.844
140	17-36	below 63 years	no	no	2744.67
144	17-36	below 63 years	no	no	451.235

## Sheet: Fig. 6a
Fig. 6a: NAbs and antibody (IgG) to S2 HCOV-OC43 and HKU1 and SARS-CoV-2.
Sera of COVID-19 patients collected at week 1 from symptoms onset were measured by LV based-neutralization assay and the LIPS to SARS-CoV-2 and HCoV S2 Spike antigen as indicated.
Correlation plot with the reciprocal of the ID50 and IgG to SARS-CoV-2 and HCoV S2 Spike antigens expressed as arbitrary units after log1p transformation.
R software version 3.4.3.
log1p ID50	log1p SARS-2 S2 IgG arb. units	log1p OC43 S2 IgG arb. units	log1p HKU1 S2 IgG arb. units
2.3979	0.0114622	6.02595	5.75656
6.78219	5.93268	8.59755	8.57993
2.3979	0.438221	5.56993	5.75415
4.18965	5.39362	7.36027	6.91596
2.3979	0.00876646	3.45758	5.27351
8.54947	1.87969	6.13261	8.93947
9.39715	5.35158	7.7256	8.21346
5.1358	1.43104	5.92274	5.08716
3.93183	0.947689	5.71069	4.89868
4.65396	5.32777	7.87867	7.37441
8.25219	6.44304	8.29642	8.4254
2.3979	0.382346	4.74813	5.12194
2.3979	1.72231	6.18412	4.86782
2.3979	0.311184	4.52886	4.53623
2.3979	0.0121419	5.82926	4.10853
5.69709	0.640892	6.67966	6.7163
2.3979	0.0253623	2.415	5.1888
2.3979	0.0123501	6.09338	5.02914
4.07754	0.148647	3.72562	4.61816
10.2544	5.65006	5.09996	5.64236
9.64569	5.82948	6.53826	9.09769
7.85399	9.68216	7.99122	8.32454
8.02027	4.59302	7.98815	8.20843
4.90527	0.224181	5.44623	4.91403
5.09987	1.40097	5.49142	6.49105
2.3979	0.0694723	4.20569	5.77487
2.3979	0.0542098	4.91612	5.32574
2.3979	0.00941471	4.85219	3.8912
8.70616	8.92076	6.99517	7.552
2.3979	0.0072361	3.52922	3.2625
2.3979	0.00732215	5.01991	6.56533
6.01859	2.70707	7.18236	5.82504
2.3979	0.00372234	3.97021	6.6823
2.3979	0.0449578	6.35973	5.42663
2.3979	0.0273531	4.49413	4.54116
5.68017	3.63082	3.50115	5.17438
2.3979	0.310901	5.26545	5.95822
2.3979	0.0639528	4.37968	3.10811
2.3979	0.0078986	5.43938	5.91206
2.3979	0.283701	6.20123	5.50691
2.3979	5.92068	8.18688	8.24801
2.3979	0.0165167	6.37355	6.15708
2.3979	1.31908	7.89976	7.56008

## Sheet: Fig. 6b
Fig. 6b: NAbs and antibody (IgG) to S2 HCOV-OC43 and HKU1 and SARS-CoV-2.
Sera of COVID-19 patients collected at week 1 and week 2 from symptoms onset were measured by LV based-neutralization assay and the LIPS to SARS-CoV-2 and HCoV S2 Spike antigen as indicated.
Calculated were median of each antibody response as indicated, IQR, and whiskers extending to 1.96 times the IQR, stratified by sampling at the indicated week from symptoms onset and a negative or positive nAb response.
R software version 3.4.3.
patient_id	sampling_time_category (weeks)	baseline_id50_score	variable	units
3	2	positive	ID50	2071
3	2	positive	SARS-2 RBD	2.13289
3	2	positive	SARS-2 S2	9.67855
3	2	positive	SARS-2 S1+S2	46.0848
3	2	positive	OC43 S2	5052.22
3	2	positive	HKU1 S2	5119.16
4	2	positive	ID50	8946
4	2	positive	SARS-2 RBD	23.71
4	2	positive	SARS-2 S2	1319.13
4	2	positive	SARS-2 S1+S2	174.617
4	2	positive	OC43 S2	7126.78
4	2	positive	HKU1 S2	9901.48
6	2	positive	ID50	436
6	2	positive	SARS-2 RBD	20.7495
6	2	positive	SARS-2 S2	48.811
6	2	positive	SARS-2 S1+S2	69.6581
6	2	positive	OC43 S2	893.566
6	2	positive	HKU1 S2	4852.23
9	2	negative	ID50	10
9	2	negative	SARS-2 RBD	0.0447068
9	2	negative	SARS-2 S2	0.0142488
9	2	negative	SARS-2 S1+S2	0.176504
9	2	negative	OC43 S2	29.4413
9	2	negative	HKU1 S2	31.1327
10	2	negative	ID50	10
10	2	negative	SARS-2 RBD	0.00743568
10	2	negative	SARS-2 S2	7.81139
10	2	negative	SARS-2 S1+S2	0.201776
10	2	negative	OC43 S2	93.0213
10	2	negative	HKU1 S2	381.506
13	1	negative	ID50	10
13	1	negative	SARS-2 RBD	0.00969913
13	1	negative	SARS-2 S2	0.0115281
13	1	negative	SARS-2 S1+S2	0.147594
13	1	negative	OC43 S2	413.036
13	1	negative	HKU1 S2	315.258
16	1	positive	ID50	881
16	1	positive	SARS-2 RBD	2.06476
16	1	positive	SARS-2 S2	376.163
16	1	positive	SARS-2 S1+S2	16.138
16	1	positive	OC43 S2	5417.39
16	1	positive	HKU1 S2	5322.71
18	2	positive	ID50	2432
18	2	positive	SARS-2 RBD	10.8694
18	2	positive	SARS-2 S2	178.904
18	2	positive	SARS-2 S1+S2	65.882
18	2	positive	OC43 S2	1266.51
18	2	positive	HKU1 S2	201.639
21	2	positive	ID50	8539
21	2	positive	SARS-2 RBD	162.756
21	2	positive	SARS-2 S2	2122.46
21	2	positive	SARS-2 S1+S2	98.5069
21	2	positive	OC43 S2	5911.62
21	2	positive	HKU1 S2	4427.3
23	1	negative	ID50	10
23	1	negative	SARS-2 RBD	0.357092
23	1	negative	SARS-2 S2	0.549947
23	1	negative	SARS-2 S1+S2	5.08826
23	1	negative	OC43 S2	261.416
23	1	negative	HKU1 S2	314.496
26	1	positive	ID50	65
26	1	positive	SARS-2 RBD	1.41681
26	1	positive	SARS-2 S2	218.997
26	1	positive	SARS-2 S1+S2	14.4369
26	1	positive	OC43 S2	1571.26
26	1	positive	HKU1 S2	1007.24
33	2	positive	ID50	1069
33	2	positive	SARS-2 RBD	10.0197
33	2	positive	SARS-2 S2	181.102
33	2	positive	SARS-2 S1+S2	150.365
33	2	positive	OC43 S2	1127.89
33	2	positive	HKU1 S2	625.44
34	1	negative	ID50	10
34	1	negative	SARS-2 RBD	0.0885779
34	1	negative	SARS-2 S2	0.008805
34	1	negative	SARS-2 S1+S2	0.0228472
34	1	negative	OC43 S2	30.74
34	1	negative	HKU1 S2	194.1
45	1	positive	ID50	5163
45	1	positive	SARS-2 RBD	0.543729
45	1	positive	SARS-2 S2	5.55147
45	1	positive	SARS-2 S1+S2	8.47449
45	1	positive	OC43 S2	459.636
45	1	positive	HKU1 S2	7626.14
52	1	positive	ID50	12053
52	1	positive	SARS-2 RBD	149.693
52	1	positive	SARS-2 S2	209.941
52	1	positive	SARS-2 S1+S2	78.2741
52	1	positive	OC43 S2	2264.61
52	1	positive	HKU1 S2	3689.31
59	1	positive	ID50	169
59	1	positive	SARS-2 RBD	0.128793
59	1	positive	SARS-2 S2	3.18304
59	1	positive	SARS-2 S1+S2	1.51207
59	1	positive	OC43 S2	372.434
59	1	positive	HKU1 S2	160.929
61	1	positive	ID50	50
61	1	positive	SARS-2 RBD	0.536791
61	1	positive	SARS-2 S2	1.57974
61	1	positive	SARS-2 S1+S2	4.41604
61	1	positive	OC43 S2	301.08
61	1	positive	HKU1 S2	133.113
62	2	positive	ID50	4158
62	2	positive	SARS-2 RBD	10.7803
62	2	positive	SARS-2 S2	38.9937
62	2	positive	SARS-2 S1+S2	22.454
62	2	positive	OC43 S2	1151.76
62	2	positive	HKU1 S2	182.127
67	2	positive	ID50	22149
67	2	positive	SARS-2 RBD	116.66
67	2	positive	SARS-2 S2	390.232
67	2	positive	SARS-2 S1+S2	49.0022
67	2	positive	OC43 S2	2909.92
67	2	positive	HKU1 S2	770.473
71	1	positive	ID50	104
71	1	positive	SARS-2 RBD	0.817861
71	1	positive	SARS-2 S2	204.977
71	1	positive	SARS-2 S1+S2	120.144
71	1	positive	OC43 S2	2639.36
71	1	positive	HKU1 S2	1593.66
79	2	positive	ID50	1940
79	2	positive	SARS-2 RBD	13.8186
79	2	positive	SARS-2 S2	140.148
79	2	positive	SARS-2 S1+S2	80.6877
79	2	positive	OC43 S2	5635.58
79	2	positive	HKU1 S2	7944.26
84	1	positive	ID50	3835
84	1	positive	SARS-2 RBD	8.68578
84	1	positive	SARS-2 S2	627.312
84	1	positive	SARS-2 S1+S2	63.4032
84	1	positive	OC43 S2	4008.49
84	1	positive	HKU1 S2	4560.49
85	2	positive	ID50	27398
85	2	positive	SARS-2 RBD	88.1313
85	2	positive	SARS-2 S2	357.323
85	2	positive	SARS-2 S1+S2	45.0845
85	2	positive	OC43 S2	10180.4
85	2	positive	HKU1 S2	3991.3
86	1	negative	ID50	10
86	1	negative	SARS-2 RBD	0.0319163
86	1	negative	SARS-2 S2	0.465719
86	1	negative	SARS-2 S1+S2	0.0583043
86	1	negative	OC43 S2	114.369
86	1	negative	HKU1 S2	166.66
91	1	negative	ID50	10
91	1	negative	SARS-2 RBD	0.00737671
91	1	negative	SARS-2 S2	4.59747
91	1	negative	SARS-2 S1+S2	7.36835
91	1	negative	OC43 S2	483.988
91	1	negative	HKU1 S2	129.037
92	1	negative	ID50	10
92	1	negative	SARS-2 RBD	0.286903
92	1	negative	SARS-2 S2	0.365041
92	1	negative	SARS-2 S1+S2	0.027722
92	1	negative	OC43 S2	91.6528
92	1	negative	HKU1 S2	92.3379
99	2	negative	ID50	10
99	2	negative	SARS-2 RBD	0.0795896
99	2	negative	SARS-2 S2	1.27
99	2	negative	SARS-2 S1+S2	1.96824
99	2	negative	OC43 S2	233.934
99	2	negative	HKU1 S2	59.8875
2	2	positive	ID50	563
2	2	positive	SARS-2 RBD	1.69567
2	2	positive	SARS-2 S2	23.6577
2	2	positive	SARS-2 S1+S2	16.3839
2	2	positive	OC43 S2	5632.8
2	2	positive	HKU1 S2	7202.75
5	2	positive	ID50	77
5	2	positive	SARS-2 RBD	0.381264
5	2	positive	SARS-2 S2	1.29741
5	2	positive	SARS-2 S1+S2	5.97414
5	2	positive	OC43 S2	372.461
5	2	positive	HKU1 S2	302.05
7	2	positive	ID50	812
7	2	positive	SARS-2 RBD	2.55339
7	2	positive	SARS-2 S2	245.269
7	2	positive	SARS-2 S1+S2	23.8173
7	2	positive	OC43 S2	437.626
7	2	positive	HKU1 S2	318.953
8	2	positive	ID50	2799
8	2	positive	SARS-2 RBD	16.8606
8	2	positive	SARS-2 S2	75.6188
8	2	positive	SARS-2 S1+S2	64.1286
8	2	positive	OC43 S2	236.566
8	2	positive	HKU1 S2	270.759
11	2	positive	ID50	491
11	2	positive	SARS-2 RBD	8.08034
11	2	positive	SARS-2 S2	167.223
11	2	positive	SARS-2 S1+S2	20.9121
11	2	positive	OC43 S2	6644.83
11	2	positive	HKU1 S2	6052.59
12	1	negative	ID50	10
12	1	negative	SARS-2 RBD	0.00322963
12	1	negative	SARS-2 S2	0.0122159
12	1	negative	SARS-2 S1+S2	0.0581303
12	1	negative	OC43 S2	339.106
12	1	negative	HKU1 S2	59.8572
14	1	positive	ID50	297
14	1	positive	SARS-2 RBD	0.784719
14	1	positive	SARS-2 S2	0.898174
14	1	positive	SARS-2 S1+S2	6.99538
14	1	positive	OC43 S2	795.046
14	1	positive	HKU1 S2	824.756
15	2	positive	ID50	77
15	2	positive	SARS-2 RBD	0.410989
15	2	positive	SARS-2 S2	9.53134
15	2	positive	SARS-2 S1+S2	15.9125
15	2	positive	OC43 S2	1014.15
15	2	positive	HKU1 S2	859.44
17	1	negative	ID50	10
17	1	negative	SARS-2 RBD	0.026026
17	1	negative	SARS-2 S2	0.0256866
17	1	negative	SARS-2 S1+S2	2.58482
17	1	negative	OC43 S2	10.1898
17	1	negative	HKU1 S2	178.254
19	2	positive	ID50	246
19	2	positive	SARS-2 RBD	0.242932
19	2	positive	SARS-2 S2	2.09072
19	2	positive	SARS-2 S1+S2	1.88691
19	2	positive	OC43 S2	375.574
19	2	positive	HKU1 S2	721.051
20	1	negative	ID50	10
20	1	negative	SARS-2 RBD	0.258381
20	1	negative	SARS-2 S2	0.0124267
20	1	negative	SARS-2 S1+S2	0.199224
20	1	negative	OC43 S2	441.916
20	1	negative	HKU1 S2	151.801
22	2	positive	ID50	7072
22	2	positive	SARS-2 RBD	13.1825
22	2	positive	SARS-2 S2	529.225
22	2	positive	SARS-2 S1+S2	258.098
22	2	positive	OC43 S2	1847.81
22	2	positive	HKU1 S2	1426.21
24	2	positive	ID50	1586
24	2	positive	SARS-2 RBD	2.24856
24	2	positive	SARS-2 S2	15.3194
24	2	positive	SARS-2 S1+S2	27.8519
24	2	positive	OC43 S2	438.974
24	2	positive	HKU1 S2	871.001
25	2	positive	ID50	26629
25	2	positive	SARS-2 RBD	86.5754
25	2	positive	SARS-2 S2	368.259
25	2	positive	SARS-2 S1+S2	191.275
25	2	positive	OC43 S2	990.778
25	2	positive	HKU1 S2	2527.84
27	2	positive	ID50	750
27	2	positive	SARS-2 RBD	4.73464
27	2	positive	SARS-2 S2	4.76804
27	2	positive	SARS-2 S1+S2	109.929
27	2	positive	OC43 S2	778.652
27	2	positive	HKU1 S2	1034
28	2	positive	ID50	74
28	2	positive	SARS-2 RBD	1.40051
28	2	positive	SARS-2 S2	87.811
28	2	positive	SARS-2 S1+S2	41.7456
28	2	positive	OC43 S2	483.157
28	2	positive	HKU1 S2	848.146
29	2	positive	ID50	2768
29	2	positive	SARS-2 RBD	8.89566
29	2	positive	SARS-2 S2	13.0244
29	2	positive	SARS-2 S1+S2	90.1195
29	2	positive	OC43 S2	61.0166
29	2	positive	HKU1 S2	276.095
30	2	positive	ID50	556
30	2	positive	SARS-2 RBD	1.72732
30	2	positive	SARS-2 S2	188.206
30	2	positive	SARS-2 S1+S2	8.6582
30	2	positive	OC43 S2	868.555
30	2	positive	HKU1 S2	1150.48
31	1	positive	ID50	58
31	1	positive	SARS-2 RBD	0.730798
31	1	positive	SARS-2 S2	0.160263
31	1	positive	SARS-2 S1+S2	2.99729
31	1	positive	OC43 S2	40.497
31	1	positive	HKU1 S2	100.307
32	2	positive	ID50	1262
32	2	positive	SARS-2 RBD	6.70335
32	2	positive	SARS-2 S2	50.6846
32	2	positive	SARS-2 S1+S2	93.8797
32	2	positive	OC43 S2	951.239
32	2	positive	HKU1 S2	2023.45
35	2	positive	ID50	12361
35	2	positive	SARS-2 RBD	23.975
35	2	positive	SARS-2 S2	260.38
35	2	positive	SARS-2 S1+S2	84.2834
35	2	positive	OC43 S2	1917.9
35	2	positive	HKU1 S2	1595.3
36	2	negative	ID50	10
36	2	negative	SARS-2 RBD	0.0114532
36	2	negative	SARS-2 S2	0.401731
36	2	negative	SARS-2 S1+S2	4.2609
36	2	negative	OC43 S2	421.998
36	2	negative	HKU1 S2	127.757
37	2	positive	ID50	61533
37	2	positive	SARS-2 RBD	27.1538
37	2	positive	SARS-2 S2	35.769
37	2	positive	SARS-2 S1+S2	117.485
37	2	positive	OC43 S2	387.025
37	2	positive	HKU1 S2	448.043
38	1	positive	ID50	28407
38	1	positive	SARS-2 RBD	93.4469
38	1	positive	SARS-2 S2	283.308
38	1	positive	SARS-2 S1+S2	105.705
38	1	positive	OC43 S2	163.015
38	1	positive	HKU1 S2	281.128
39	2	positive	ID50	4373
39	2	positive	SARS-2 RBD	1.40344
39	2	positive	SARS-2 S2	40.6528
39	2	positive	SARS-2 S1+S2	47.8568
39	2	positive	OC43 S2	110.902
39	2	positive	HKU1 S2	6652.8
40	1	positive	ID50	15454
40	1	positive	SARS-2 RBD	11.7215
40	1	positive	SARS-2 S2	339.183
40	1	positive	SARS-2 S1+S2	162.144
40	1	positive	OC43 S2	690.081
40	1	positive	HKU1 S2	8933.6
41	2	positive	ID50	19399
41	2	positive	SARS-2 RBD	42.8312
41	2	positive	SARS-2 S2	296.491
41	2	positive	SARS-2 S1+S2	104.165
41	2	positive	OC43 S2	1131.49
41	2	positive	HKU1 S2	3472.91
42	2	negative	ID50	10
42	2	negative	SARS-2 RBD	0.0543379
42	2	negative	SARS-2 S2	0.0431323
42	2	negative	SARS-2 S1+S2	0.275096
42	2	negative	OC43 S2	72.5376
42	2	negative	HKU1 S2	50.0026
43	1	positive	ID50	2575
43	1	positive	SARS-2 RBD	25.1432
43	1	positive	SARS-2 S2	16028
43	1	positive	SARS-2 S1+S2	90.8624
43	1	positive	OC43 S2	2953.91
43	1	positive	HKU1 S2	4122.85
44	2	negative	ID50	10
44	2	negative	SARS-2 RBD	0.0535706
44	2	negative	SARS-2 S2	0.0313038
44	2	negative	SARS-2 S1+S2	0.198686
44	2	negative	OC43 S2	10.5573
44	2	negative	HKU1 S2	219.154
46	2	positive	ID50	3844
46	2	positive	SARS-2 RBD	7.44743
46	2	positive	SARS-2 S2	33.1233
46	2	positive	SARS-2 S1+S2	47.1724
46	2	positive	OC43 S2	219.171
46	2	positive	HKU1 S2	1470.27
47	2	positive	ID50	70
47	2	positive	SARS-2 RBD	0.765671
47	2	positive	SARS-2 S2	0.439307
47	2	positive	SARS-2 S1+S2	5.69043
47	2	positive	OC43 S2	35.6159
47	2	positive	HKU1 S2	284.544
48	1	positive	ID50	3041
48	1	positive	SARS-2 RBD	17.6094
48	1	positive	SARS-2 S2	97.7921
48	1	positive	SARS-2 S1+S2	86.8316
48	1	positive	OC43 S2	2944.84
48	1	positive	HKU1 S2	3670.77
49	1	positive	ID50	134
49	1	positive	SARS-2 RBD	0.686124
49	1	positive	SARS-2 S2	0.251298
49	1	positive	SARS-2 S1+S2	5.42263
49	1	positive	OC43 S2	230.882
49	1	positive	HKU1 S2	135.187
50	2	positive	ID50	24998
50	2	positive	SARS-2 RBD	25.8101
50	2	positive	SARS-2 S2	214.563
50	2	positive	SARS-2 S1+S2	61.7494
50	2	positive	OC43 S2	521.432
50	2	positive	HKU1 S2	586.978
51	2	positive	ID50	474
51	2	positive	SARS-2 RBD	5.07554
51	2	positive	SARS-2 S2	0.887718
51	2	positive	SARS-2 S1+S2	14.2315
51	2	positive	OC43 S2	1007.77
51	2	positive	HKU1 S2	3632.98
53	1	positive	ID50	163
53	1	positive	SARS-2 RBD	1.49459
53	1	positive	SARS-2 S2	3.05915
53	1	positive	SARS-2 S1+S2	4.82452
53	1	positive	OC43 S2	241.602
53	1	positive	HKU1 S2	658.218
54	1	negative	ID50	10
54	1	negative	SARS-2 RBD	0.0385172
54	1	negative	SARS-2 S2	0.0719424
54	1	negative	SARS-2 S1+S2	0.781086
54	1	negative	OC43 S2	66.0665
54	1	negative	HKU1 S2	321.102
55	2	positive	ID50	50
55	2	positive	SARS-2 RBD	0.196811
55	2	positive	SARS-2 S2	1.75555
55	2	positive	SARS-2 S1+S2	4.8239
55	2	positive	OC43 S2	711.969
55	2	positive	HKU1 S2	381.927
56	1	negative	ID50	10
56	1	negative	SARS-2 RBD	0.0441054
56	1	negative	SARS-2 S2	0.0557061
56	1	negative	SARS-2 S1+S2	0.811344
56	1	negative	OC43 S2	135.472
56	1	negative	HKU1 S2	204.56
57	1	negative	ID50	10
57	1	negative	SARS-2 RBD	0.0249289
57	1	negative	SARS-2 S2	0.00945916
57	1	negative	SARS-2 S1+S2	0.0697153
57	1	negative	OC43 S2	127.02
57	1	negative	HKU1 S2	47.9695
58	2	negative	ID50	10
58	2	negative	SARS-2 RBD	1.60828
58	2	negative	SARS-2 S2	0.702438
58	2	negative	SARS-2 S1+S2	4.83323
58	2	negative	OC43 S2	839.268
58	2	negative	HKU1 S2	273.661
60	2	positive	ID50	3313
60	2	positive	SARS-2 RBD	19.3263
60	2	positive	SARS-2 S2	41.5621
60	2	positive	SARS-2 S1+S2	19.9344
60	2	positive	OC43 S2	5648.17
60	2	positive	HKU1 S2	5667.91
63	2	positive	ID50	44
63	2	positive	SARS-2 RBD	0.184706
63	2	positive	SARS-2 S2	768.063
63	2	positive	SARS-2 S1+S2	2.31423
63	2	positive	OC43 S2	3866.83
63	2	positive	HKU1 S2	141.509
64	2	negative	ID50	10
64	2	negative	SARS-2 RBD	0.0643944
64	2	negative	SARS-2 S2	0.0724513
64	2	negative	SARS-2 S1+S2	0.899418
64	2	negative	OC43 S2	89.0892
64	2	negative	HKU1 S2	155.925
65	2	negative	ID50	10
65	2	negative	SARS-2 RBD	0.084248
65	2	negative	SARS-2 S2	0.0187228
65	2	negative	SARS-2 S1+S2	0.0352716
65	2	negative	OC43 S2	53.1127
65	2	negative	HKU1 S2	109.621
66	1	positive	ID50	6039
66	1	positive	SARS-2 RBD	19.3211
66	1	positive	SARS-2 S2	7484.77
66	1	positive	SARS-2 S1+S2	46.7593
66	1	positive	OC43 S2	1090.35
66	1	positive	HKU1 S2	1903.55
68	2	positive	ID50	92
68	2	positive	SARS-2 RBD	11.8985
68	2	positive	SARS-2 S2	1.62087
68	2	positive	SARS-2 S1+S2	30.8595
68	2	positive	OC43 S2	110.093
68	2	positive	HKU1 S2	167.444
69	2	positive	ID50	385
69	2	positive	SARS-2 RBD	0.242496
69	2	positive	SARS-2 S2	4.87213
69	2	positive	SARS-2 S1+S2	2.86462
69	2	positive	OC43 S2	1897.79
69	2	positive	HKU1 S2	1153.01
70	1	negative	ID50	10
70	1	negative	SARS-2 RBD	0.0192419
70	1	negative	SARS-2 S2	0.00726234
70	1	negative	SARS-2 S1+S2	0.146405
70	1	negative	OC43 S2	33.0973
70	1	negative	HKU1 S2	25.1146
72	2	negative	ID50	10
72	2	negative	SARS-2 RBD	0.0511609
72	2	negative	SARS-2 S2	8.56707
72	2	negative	SARS-2 S1+S2	50.7969
72	2	negative	OC43 S2	103.41
72	2	negative	HKU1 S2	45.3998
73	1	negative	ID50	10
73	1	negative	SARS-2 RBD	0.0256082
73	1	negative	SARS-2 S2	0.00734902
73	1	negative	SARS-2 S1+S2	0.157782
73	1	negative	OC43 S2	150.398
73	1	negative	HKU1 S2	709.045
74	2	positive	ID50	12411
74	2	positive	SARS-2 RBD	52.5849
74	2	positive	SARS-2 S2	173.644
74	2	positive	SARS-2 S1+S2	45.189
74	2	positive	OC43 S2	7788.38
74	2	positive	HKU1 S2	13504
75	1	positive	ID50	410
75	1	positive	SARS-2 RBD	0.865963
75	1	positive	SARS-2 S2	13.9853
75	1	positive	SARS-2 S1+S2	5.87028
75	1	positive	OC43 S2	1315.01
75	1	positive	HKU1 S2	337.676
76	2	positive	ID50	1563
76	2	positive	SARS-2 RBD	74.4908
76	2	positive	SARS-2 S2	158.467
76	2	positive	SARS-2 S1+S2	40.8767
76	2	positive	OC43 S2	1272.58
76	2	positive	HKU1 S2	1088.11
77	1	negative	ID50	10
77	1	negative	SARS-2 RBD	0.0942068
77	1	negative	SARS-2 S2	0.00372928
77	1	negative	SARS-2 S1+S2	0.231635
77	1	negative	OC43 S2	51.9958
77	1	negative	HKU1 S2	797.154
78	2	positive	ID50	995
78	2	positive	SARS-2 RBD	7.88448
78	2	positive	SARS-2 S2	17.048
78	2	positive	SARS-2 S1+S2	21.2681
78	2	positive	OC43 S2	3814.83
78	2	positive	HKU1 S2	5902.85
80	1	negative	ID50	10
80	1	negative	SARS-2 RBD	0.0671639
80	1	negative	SARS-2 S2	0.0459837
80	1	negative	SARS-2 S1+S2	0.525468
80	1	negative	OC43 S2	577.09
80	1	negative	HKU1 S2	226.381
81	1	negative	ID50	10
81	1	negative	SARS-2 RBD	0.0185003
81	1	negative	SARS-2 S2	0.0277307
81	1	negative	SARS-2 S1+S2	0.0819645
81	1	negative	OC43 S2	88.4905
81	1	negative	HKU1 S2	92.7999
82	1	positive	ID50	292
82	1	positive	SARS-2 RBD	2.9559
82	1	positive	SARS-2 S2	36.7439
82	1	positive	SARS-2 S1+S2	4.16432
82	1	positive	OC43 S2	32.1537
82	1	positive	HKU1 S2	175.687
83	2	positive	ID50	238
83	2	positive	SARS-2 RBD	3.05925
83	2	positive	SARS-2 S2	1.54527
83	2	positive	SARS-2 S1+S2	6.72201
83	2	positive	OC43 S2	297.514
83	2	positive	HKU1 S2	815.827
87	1	negative	ID50	10
87	1	negative	SARS-2 RBD	0.021016
87	1	negative	SARS-2 S2	0.364654
87	1	negative	SARS-2 S1+S2	0.0621773
87	1	negative	OC43 S2	192.534
87	1	negative	HKU1 S2	385.922
88	1	negative	ID50	10
88	1	negative	SARS-2 RBD	0.00583314
88	1	negative	SARS-2 S2	0.066042
88	1	negative	SARS-2 S1+S2	0.143733
88	1	negative	OC43 S2	78.8123
88	1	negative	HKU1 S2	21.3787
89	2	negative	ID50	10
89	2	negative	SARS-2 RBD	0.102597
89	2	negative	SARS-2 S2	1.06039
89	2	negative	SARS-2 S1+S2	0.748726
89	2	negative	OC43 S2	1388.12
89	2	negative	HKU1 S2	1644.99
90	2	positive	ID50	1009
90	2	positive	SARS-2 RBD	11.225
90	2	positive	SARS-2 S2	4.81055
90	2	positive	SARS-2 S1+S2	56.2333
90	2	positive	OC43 S2	645.688
90	2	positive	HKU1 S2	571.915
93	1	negative	ID50	10
93	1	negative	SARS-2 RBD	0.0029551
93	1	negative	SARS-2 S2	0.00792988
93	1	negative	SARS-2 S1+S2	0.0238586
93	1	negative	OC43 S2	229.299
93	1	negative	HKU1 S2	368.466
94	2	positive	ID50	523
94	2	positive	SARS-2 RBD	14.4711
94	2	positive	SARS-2 S2	10.5572
94	2	positive	SARS-2 S1+S2	105.663
94	2	positive	OC43 S2	5323.16
94	2	positive	HKU1 S2	3228.68
95	1	negative	ID50	10
95	1	negative	SARS-2 RBD	0.0698923
95	1	negative	SARS-2 S2	0.328035
95	1	negative	SARS-2 S1+S2	0.895823
95	1	negative	OC43 S2	492.353
95	1	negative	HKU1 S2	245.389
96	2	negative	ID50	10
96	2	negative	SARS-2 RBD	0.940735
96	2	negative	SARS-2 S2	0.0100663
96	2	negative	SARS-2 S1+S2	0.0322144
96	2	negative	OC43 S2	40.6791
96	2	negative	HKU1 S2	33.1699
97	1	negative	ID50	10
97	1	negative	SARS-2 RBD	6.36589
97	1	negative	SARS-2 S2	371.663
97	1	negative	SARS-2 S1+S2	110.774
97	1	negative	OC43 S2	3592.5
97	1	negative	HKU1 S2	3819.01
98	1	negative	ID50	10
98	1	negative	SARS-2 RBD	0.0304584
98	1	negative	SARS-2 S2	0.0166539
98	1	negative	SARS-2 S1+S2	0.10503
98	1	negative	OC43 S2	585.134
98	1	negative	HKU1 S2	471.05
100	2	positive	ID50	841
100	2	positive	SARS-2 RBD	6.96826
100	2	positive	SARS-2 S2	273.093
100	2	positive	SARS-2 S1+S2	56.4882
100	2	positive	OC43 S2	974.548
100	2	positive	HKU1 S2	2292.78
101	2	positive	ID50	508
101	2	positive	SARS-2 RBD	13.356
101	2	positive	SARS-2 S2	17.4803
101	2	positive	SARS-2 S1+S2	111.238
101	2	positive	OC43 S2	2382.73
101	2	positive	HKU1 S2	1616.7
1	1	negative	ID50	10
1	1	negative	SARS-2 RBD	0.04
1	1	negative	SARS-2 S2	2.73997
1	1	negative	SARS-2 S1+S2	3.42
1	1	negative	OC43 S2	2695.64
1	1	negative	HKU1 S2	1918.99

[truncated: 9 more sheets: Fig. 6c, Supp. Fig. 3a, Supp. Fig. 3b, Suppl. Fig. 4, Supp. Fig. 5, Supp. Fig. 6, Supp. Fig. 7, Supp. Fig. 8a, Supp. Fig 8b]
